# Supplementary material for: Biomechanical Strategies Underlying the Robust Body Armour of an Aposematic Weevil
Source: Front Physiol. 2018 Oct 9;9:1410. doi: 10.3389/fphys.2018.01410 (PMC6189447; doi:10.3389/fphys.2018.01410)
Supplement: Table S1 — The stiffness of the elytral cuticle of the mature and teneral weevil, Pachyrhynchus sarcitis kotoensis, and the tooth of the lizard, Japalura swinhonis. [file Table_1.XLSX]

## Sheet: Sheet1
Type	Individual	Sample number	Location number	Stiifness (GPa)
Mature weevil	Mature 1	1	1	7.97642
			2	6.36456
			3	7.00735
			4	6.96607
			5	7.53311
			6	8.304
			7	7.68656
			8	7.56257
			9	7.99972
			10	8.30426
			11	8.11355
			12	6.05461
			13	6.60308
			14	8.49864
			15	6.83289
			16	7.20389
	Mature 2	1	1	8.65796
			2	8.28265
			3	7.89737
			4	7.83113
			5	8.46472
			6	8.05922
			7	7.96647
			8	8.57385
		2	1	9.08219
			2	9.58457
			3	9.13033
			4	8.87961
			5	8.37511
			6	9.47843
			7	9.21076
			8	8.44987
			9	8.70276
			10	8.21006
			11	8.35972
			12	9.22548
			13	9.23385
	Mature 3	1	1	6.5739
			2	7.83128
			3	8.42149
			4	8.03793
			5	7.90172
			6	8.01241
			7	7.68863
			8	8.49436
			9	7.23605
			10	6.78951
			11	7.90998
			12	7.95295
		2	1	7.75416
			2	7.71685
			3	7.59523
			4	7.34369
			5	7.42973
			6	7.39704
			7	7.23979
			8	7.44705
			9	7.10181
			10	7.11726
			11	7.49017
			12	7.33428
			13	7.14945
			14	7.27148
	Mature 4	1	1	9.10744
			2	9.49248
			3	9.00665
			4	8.75328
			5	9.46813
			6	8.92089
			7	8.6916
			8	9.78383
			9	9.71257
			10	9.62502
			11	9.38871
			12	9.55764
		2	1	10.3098
			2	8.81161
			3	9.41681
			4	8.44438
			5	9.99287
			6	9.18763
			7	8.67647
			8	8.50078
			9	8.6517
			10	9.45722
		3	1	10.3003
			2	9.39113
			3	9.42497
			4	9.49825
			5	9.95988
			6	9.27939
			7	9.48387
			8	8.74937
			9	9.38747
			10	9.16749
			11	9.97489
			12	9.30881
	Mature 5	1	1	9.40587
			2	9.6361
			3	10.1082
			4	9.39171
			5	9.24713
			6	9.27461
			7	9.35578
			8	9.28886
			9	9.3345
			10	9.02936
			11	9.31676
			12	9.30916
			13	8.95833
			14	8.87458
			15	9.30117
		2	1	8.48373
			2	8.92957
			3	9.51942
			4	9.38012
			5	8.79761
			6	8.61215
			7	8.62598
			8	8.99079
			9	8.65558
			10	8.68056
			11	8.70023
			12	8.58608
			13	8.92884
		3	1	8.84798
			2	8.48715
			3	8.26406
			4	8.98499
			5	9.27194
			6	9.60803
			7	9.32854
			8	9.13501
			9	9.28942
			10	10.2759
			11	9.04162
			12	8.91798
			13	8.79835
			14	8.41648
			15	8.39435
Teneral weevil	Teneral 1	1	1	4.59715
			2	3.85583
			3	4.19177
			4	3.89538
			5	3.97919
			6	3.7187
			7	4.14413
			8	3.97504
			9	3.77241
			10	3.62088
			11	3.74599
			12	3.91594
		2	1	4.49631
			2	3.75935
			3	3.9632
			4	3.58427
			5	3.80421
			6	3.70222
			7	3.4929
			8	3.8414
			9	5.52935
			10	2.8735
			11	4.48835
			12	4.31374
	Teneral 2	1	1	5.52931
			2	5.60871
			3	5.72784
			4	5.4697
			5	5.08217
			6	5.06382
			7	5.84678
			8	4.86137
			9	5.32629
			10	5.71862
			11	5.38117
			12	5.46421
			13	5.65979
			14	5.69955
		2	1	4.71528
			2	5.04993
			3	4.40166
			4	4.94413
			5	5.05232
			6	5.06495
			7	4.58275
			8	4.72902
			9	4.65802
			10	4.95313
			11	4.61076
	Teneral 3	1	1	4.12093
			2	4.0747
			3	4.32314
			4	4.6921
			5	4.04182
			6	3.99621
			7	4.51713
			8	4.11762
			9	4.31417
			10	4.10961
			11	4.42526
			12	4.04483
	Teneral 4	1	1	3.26661
			2	3.96811
			3	3.87141
			4	3.05983
			5	3.85445
			6	2.95458
			7	3.7277
			8	3.75446
			9	3.47797
			10	3.82982
			11	2.61151
			12	2.68336
			13	3.90278
			14	2.78133
		2	1	4.33773
			2	4.42796
			3	3.66405
			4	3.97527
			5	4.17464
			6	4.25007
			7	4.25407
			8	4.00037
			9	4.25459
			10	4.1116
			11	4.1376
			12	3.82036
			13	4.07544
			14	4.45797
			15	4.24868
		3	1	3.92027
			2	4.04471
			3	3.92587
			4	3.81279
			5	4.09797
			6	3.58974
			7	4.17545
			8	4.17145
			9	3.01824
			10	3.41427
			11	3.09334
			12	3.40463
	Teneral 5	1	1	3.83025
			2	4.49802
			3	4.7911
			4	4.12714
			5	4.47579
			6	4.40943
			7	4.33649
			8	4.56762
			9	4.53537
			10	4.4763
			11	4.90169
			12	4.2029
			13	4.80901
			14	4.53187
			15	4.66183
			16	4.38344
		2	1	4.65216
			2	4.6528
			3	4.45228
			4	4.44295
			5	4.33381
			6	3.48025
			7	4.2673
			8	5.09723
			9	4.41947
			10	4.50359
			11	4.25729
			12	4.37517
Lizard teeth	Lizard 1	1	1	21.7631
			2	19.5846
			3	16.6049
			4	17.8954
		2	1	20.6489
			2	22.1307
			3	17.363
		3	1	33.806
			2	35.8183
			3	34.7648
		4	1	18.9198
			2	14.0005
		5	1	20.5708
			2	22.6041
			3	20.0989
			4	16.1113
		6	1	28.4275
			2	26.5965
		7	1	20.7183
			2	30.8949
			3	27.2576
			4	34.5441
		8	1	26.2374
			2	25.688
			3	35.5985
			4	38.4734
			5	37.4568
			6	33.9249
		9	1	39.7346
			2	37.1659
			3	41.3617
			4	43.2167
		10	1	24.0144
			2	24.0144
			3	30.958
		11	1	36.7701
			2	38.4799
			3	38.7798
			4	32.9607
			5	35.8058
		12	1	47.4861
			2	33.3733
			3	47.6513
			4	45.1422
			5	44.0945
