# Supplementary material for: Biomechanical Strategies Underlying the Robust Body Armour of an Aposematic Weevil
Source: Front Physiol. 2018 Oct 9;9:1410. doi: 10.3389/fphys.2018.01410 (PMC6189447; doi:10.3389/fphys.2018.01410)
Supplement: Datasheet 1 — “Reference model.” [file Data_Sheet_1.ZIP]

Archive with 1 entries (1 files):
- Model S1.obj
