# Supplementary material for: Biomechanical Strategies Underlying the Robust Body Armour of an Aposematic Weevil
Source: Front Physiol. 2018 Oct 9;9:1410. doi: 10.3389/fphys.2018.01410 (PMC6189447; doi:10.3389/fphys.2018.01410)
Supplement: Datasheet 1 — “Reference model.” [file Data_Sheet_1.ZIP › Model S1.obj]

#OBJ File generated by Abaqus/CAE
#List of Vertices
v -1.18864 1.60841 5.41256e-005
v -1.53352 1.28373 0.000117682
v -1.18861 1.60837 0.600058
v -0.625632 1.89949 0.600005
v -0.625673 1.89947 6.07899e-005
v 5.05495e-005 1.99999 0.599959
v 2.57248e-005 1.99993 3.66085e-005
v 0.6258 1.89948 0.600043
v 0.625763 1.89956 -3.17647e-006
v 1.18869 1.60837 0.600035
v 1.18865 1.60838 6.05791e-005
v 1.53347 1.28386 5.60354e-005
v 1.18867 1.60842 13.4
v 1.53358 1.28389 13.9999
v 1.79247 0.887237 14
v 1.79246 0.887185 2.62041e-005
v 1.95088 0.440843 14
v 1.95087 0.440786 2.78418e-005
v 1.97811 0.295255 -1.16321e-005
v 1.97811 0.295314 13.9999
v 1.9946 0.148009 13.9999
v 1.99452 0.148014 1.53912e-005
v 1.99998 -2.06886e-005 3.90242e-005
v 2.00002 -1.09597e-005 14
v 1.18862 1.6085 14
v 0.625773 1.89954 13.4
v 0.625775 1.8996 14
v 1.59713e-005 1.99998 13.4
v 6.00965e-005 1.99994 14
v -0.625717 1.89959 13.4
v -0.625642 1.89957 13.9999
v -1.1886 1.60839 13.4
v -1.18862 1.60843 14
v -1.53353 1.28388 14
v -2.00004 -4.06066e-006 4.28887e-005
v -2.00001 -1.62863e-005 10.1416
v -1.99452 0.147956 9.35346e-005
v -1.99441 0.147983 14
v -1.97807 0.295155 0.000107226
v -1.97807 0.295302 14
v -1.95078 0.440816 4.58767e-005
v -1.95075 0.440859 14
v -1.79234 0.887219 14
v -1.79242 0.887185 5.77838e-005
v -1.99998 -2.18443e-005 14
v 2.00002 -1.09597e-005 14
v 1.90269 -0.616435 14
v 1.99998 -2.06886e-005 3.90242e-005
v 1.90269 -0.6165 3.03013e-005
v 1.62006 -1.17276 13.9999
v 1.61999 -1.17281 2.85307e-005
v 1.17975 -1.61499 13.9999
v 1.17974 -1.61512 3.19435e-005
v 0.624553 -1.90001 8.25319
v 0.624465 -1.90006 9.15314e-005
v 0.624543 -1.90003 14
v 1.99998 -2.06886e-005 3.90242e-005
v 3.96709e-005 -2.18929e-005 -2.1317e-005
v 1.99452 0.148014 1.53912e-005
v 1.97811 0.295255 -1.16321e-005
v 1.95087 0.440786 2.78418e-005
v 1.79246 0.887185 2.62041e-005
v 1.53347 1.28386 5.60354e-005
v 1.18865 1.60838 6.05791e-005
v 0.625763 1.89956 -3.17647e-006
v 2.57248e-005 1.99993 3.66085e-005
v -0.625673 1.89947 6.07899e-005
v -1.18864 1.60841 5.41256e-005
v -1.53352 1.28373 0.000117682
v -1.79242 0.887185 5.77838e-005
v -1.95078 0.440816 4.58767e-005
v -1.97807 0.295155 0.000107226
v -1.99452 0.147956 9.35346e-005
v -2.00004 -4.06066e-006 4.28887e-005
v 2.00002 -1.09597e-005 14
v 4.36161e-005 2.71476e-005 13.9999
v 1.90269 -0.616435 14
v 1.62006 -1.17276 13.9999
v 1.17975 -1.61499 13.9999
v 0.624543 -1.90003 14
v 9.73795e-006 -1.89999 14
v -0.624465 -1.9 14
v -1.1797 -1.61502 14
v -1.61995 -1.17281 13.9999
v -1.90265 -0.616413 14
v -1.99998 -2.18443e-005 14
v 0.986578 1.98375 0.600007
v 0.6258 1.89948 0.600043
v 0.925196 3.12942 0.600043
v 1.0157 1.84036 0.600021
v 1.08496 1.71158 0.600105
v 1.18869 1.60837 0.600035
v 5.05495e-005 1.99999 0.599959
v -0.925112 3.12953 0.600016
v -0.625632 1.89949 0.600005
v -0.986475 1.98381 0.59998
v -1.01555 1.84039 0.600008
v -1.18861 1.60837 0.600058
v -1.08492 1.71162 0.599989
v -0.925112 3.12953 0.600016
v -0.986475 1.98381 0.59998
v -0.949812 2.66808 0.820509
v -0.970761 2.27762 1.15085
v -0.986451 1.98374 1.56927
v -0.986451 1.98374 1.56927
v -0.986475 1.98381 0.59998
v -1.01095 1.85401 1.87556
v -1.01555 1.84039 0.600008
v -1.0109 1.85396 3.12456
v -1.01095 1.85406 6.37551
v -0.9865 1.98379 6.06927
v -0.986456 1.98372 3.4308
v -1.08492 1.71162 0.599989
v -1.01091 1.854 7.62453
v -1.01557 1.84046 13.4
v -1.01083 1.85398 10.8755
v -1.01094 1.85408 12.1245
v -0.986446 1.98375 10.5693
v -0.986429 1.98379 7.9307
v -1.08488 1.71164 13.3999
v -1.18861 1.60837 0.600058
v -1.1886 1.60839 13.4
v -0.986471 1.98376 13.4
v -0.986459 1.98379 12.4307
v -0.925112 3.12953 0.600016
v -0.949812 2.66808 0.820509
v 0.925196 3.12942 0.600043
v 0.949888 2.66803 0.820534
v -0.970761 2.27762 1.15085
v 0.970761 2.27769 1.15078
v -0.986451 1.98374 1.56927
v 0.986512 1.98375 1.56932
v 1.01099 1.85399 1.8755
v -1.01095 1.85401 1.87556
v 0.925196 3.12942 0.600043
v 0.949888 2.66803 0.820534
v 0.986578 1.98375 0.600007
v 0.970761 2.27769 1.15078
v 0.986512 1.98375 1.56932
v 1.90269 -0.6165 3.03013e-005
v 1.61999 -1.17281 2.85307e-005
v 1.17974 -1.61512 3.19435e-005
v 0.624465 -1.90006 9.15314e-005
v -3.85791e-005 -1.90004 7.7759e-005
v -0.624507 -1.90011 0.000107885
v -1.17969 -1.61509 4.52402e-005
v -1.62004 -1.17283 1.91233e-005
v -1.90261 -0.616486 3.35936e-005
v -0.925061 3.1295 13.4
v 0.317571 3.12955 13.4
v -0.949727 2.66806 13.1795
v 0.94989 2.66814 13.1795
v 0.970728 2.27776 12.8492
v -0.97065 2.27765 12.8492
v 0.986501 1.98385 12.4307
v -0.986459 1.98379 12.4307
v -1.01094 1.85408 12.1245
v 1.01092 1.85402 12.1245
v 0.925159 3.12954 13.4
v 1.01092 1.85402 12.1245
v 1.01099 1.85399 10.8755
v -1.01094 1.85408 12.1245
v -1.01083 1.85398 10.8755
v 1.01099 1.85399 10.8755
v 0.986575 1.98378 10.5692
v -0.986446 1.98375 10.5693
v -1.01083 1.85398 10.8755
v -0.872997 4.1005 9.5302
v -0.90665 3.47272 9.51988
v 0.906757 3.47272 9.51992
v 0.873157 4.10045 9.53026
v 0.841287 4.69407 9.73476
v -0.841168 4.69406 9.73468
v 0.81445 5.19509 10.1131
v -0.814399 5.19503 10.1132
v 0.795215 5.55403 10.6282
v -0.795155 5.55395 10.6283
v -0.938867 2.87273 9.70466
v 0.938865 2.87279 9.70463
v -0.966346 2.35961 10.0663
v 0.966392 2.35956 10.0663
v 1.01093 1.85397 7.62457
v -1.01091 1.854 7.62453
v 0.986507 1.98378 7.9308
v -0.986429 1.98379 7.9307
v -0.966402 2.3596 8.43372
v 0.966435 2.35959 8.43364
v -0.938787 2.87272 8.79534
v 0.938933 2.87275 8.79533
v -0.906676 3.47275 8.98013
v 0.906782 3.47278 8.98008
v -0.873018 4.10051 8.96972
v 0.873159 4.10052 8.96971
v -0.841242 4.69405 8.76533
v 0.841358 4.69409 8.76525
v -0.81437 5.19506 8.38683
v 0.814473 5.19509 8.38683
v -0.795203 5.554 7.87183
v 0.795227 5.55398 7.87182
v -0.795155 5.55395 10.6283
v 0.795215 5.55403 10.6282
v -0.795203 5.554 7.87183
v 0.795227 5.55398 7.87182
v 0.795248 5.55392 3.37186
v -0.795162 5.55392 3.37187
v 0.795234 5.55396 6.12827
v -0.795155 5.55401 6.12821
v -1.99998 -2.18443e-005 14
v -2.00001 -1.62863e-005 10.1416
v -1.90265 -0.616413 14
v -1.90261 -0.616486 3.35936e-005
v -1.62004 -1.17283 1.91233e-005
v -1.61995 -1.17281 13.9999
v -1.17969 -1.61509 4.52402e-005
v -1.1797 -1.61502 14
v -0.624507 -1.90011 0.000107885
v -0.624465 -1.9 14
v -2.00004 -4.06066e-006 4.28887e-005
v 0.624543 -1.90003 14
v 9.73795e-006 -1.89999 14
v 0.624553 -1.90001 8.25319
v -0.624465 -1.9 14
v -0.624507 -1.90011 0.000107885
v -3.85791e-005 -1.90004 7.7759e-005
v 0.624465 -1.90006 9.15314e-005
v 1.01093 1.85397 7.62457
v 1.01093 1.85403 6.37551
v -1.01091 1.854 7.62453
v -1.01095 1.85406 6.37551
v -1.01095 1.85406 6.37551
v 1.01093 1.85403 6.37551
v -0.9865 1.98379 6.06927
v 0.986507 1.98375 6.06932
v 0.966444 2.35953 5.56629
v -0.966385 2.35956 5.56635
v 0.938877 2.87278 5.20463
v -0.938818 2.87267 5.20468
v 0.906754 3.4727 5.01994
v -0.906663 3.47278 5.01983
v -0.873006 4.10045 5.03025
v 0.873175 4.10042 5.03027
v 0.841274 4.69409 5.23476
v -0.841245 4.69402 5.2348
v 0.814495 5.19503 5.61314
v -0.814312 5.19497 5.61314
v 0.795234 5.55396 6.12827
v -0.795155 5.55401 6.12821
v 1.01092 1.85397 3.12458
v 1.01099 1.85399 1.8755
v -1.0109 1.85396 3.12456
v -1.01095 1.85401 1.87556
v 0.795248 5.55392 3.37186
v 0.814436 5.19506 3.88689
v -0.795162 5.55392 3.37187
v -0.81436 5.19503 3.88685
v 0.841352 4.69409 4.26526
v -0.841258 4.69403 4.26537
v 0.873082 4.10053 4.46977
v -0.872992 4.10043 4.46977
v 0.906737 3.47274 4.48017
v -0.906688 3.47271 4.48018
v 0.938864 2.87274 4.29542
v -0.938874 2.87273 4.29541
v 0.966363 2.35952 3.93379
v -0.966334 2.35957 3.93368
v 0.986486 1.98377 3.43083
v -0.986456 1.98372 3.4308
v -1.0109 1.85396 3.12456
v 1.01092 1.85397 3.12458
v -0.795155 5.55401 6.12821
v -0.795162 5.55392 3.37187
v -0.814312 5.19497 5.61314
v -0.81436 5.19503 3.88685
v -0.841245 4.69402 5.2348
v -0.841258 4.69403 4.26537
v -0.873006 4.10045 5.03025
v -0.872992 4.10043 4.46977
v -0.906663 3.47278 5.01983
v -0.906688 3.47271 4.48018
v -0.938874 2.87273 4.29541
v -0.938818 2.87267 5.20468
v -0.966334 2.35957 3.93368
v -0.966385 2.35956 5.56635
v -0.986456 1.98372 3.4308
v -0.9865 1.98379 6.06927
v -0.795155 5.55395 10.6283
v -0.795203 5.554 7.87183
v -0.814399 5.19503 10.1132
v -0.81437 5.19506 8.38683
v -0.841168 4.69406 9.73468
v -0.841242 4.69405 8.76533
v -0.872997 4.1005 9.5302
v -0.873018 4.10051 8.96972
v -0.90665 3.47272 9.51988
v -0.906676 3.47275 8.98013
v -0.938787 2.87272 8.79534
v -0.938867 2.87273 9.70466
v -0.966402 2.3596 8.43372
v -0.966346 2.35961 10.0663
v -0.986429 1.98379 7.9307
v -0.986446 1.98375 10.5693
v 0.986575 1.98378 10.5692
v 0.986507 1.98378 7.9308
v 0.966392 2.35956 10.0663
v 0.966435 2.35959 8.43364
v 0.938865 2.87279 9.70463
v 0.938933 2.87275 8.79533
v 0.906757 3.47272 9.51992
v 0.906782 3.47278 8.98008
v 0.873159 4.10052 8.96971
v 0.873157 4.10045 9.53026
v 0.841358 4.69409 8.76525
v 0.841287 4.69407 9.73476
v 0.814473 5.19509 8.38683
v 0.81445 5.19509 10.1131
v 0.795227 5.55398 7.87182
v 0.795215 5.55403 10.6282
v 1.18869 1.60837 0.600035
v 1.08496 1.71158 0.600105
v 1.18867 1.60842 13.4
v 1.08499 1.71163 13.4
v 1.0157 1.84036 0.600021
v 1.01093 1.85403 6.37551
v 1.01092 1.85397 3.12458
v 0.986486 1.98377 3.43083
v 0.986507 1.98375 6.06932
v 1.01099 1.85399 1.8755
v 0.986578 1.98375 0.600007
v 0.986512 1.98375 1.56932
v 1.01093 1.85397 7.62457
v 1.01566 1.84048 13.3999
v 1.01099 1.85399 10.8755
v 1.01092 1.85402 12.1245
v 0.986584 1.98379 13.4
v 0.986501 1.98385 12.4307
v 0.986507 1.98378 7.9308
v 0.986575 1.98378 10.5692
v 0.795234 5.55396 6.12827
v 0.814495 5.19503 5.61314
v 0.795248 5.55392 3.37186
v 0.814436 5.19506 3.88689
v 0.841274 4.69409 5.23476
v 0.841352 4.69409 4.26526
v 0.873175 4.10042 5.03027
v 0.873082 4.10053 4.46977
v 0.906754 3.4727 5.01994
v 0.906737 3.47274 4.48017
v 0.938864 2.87274 4.29542
v 0.938877 2.87278 5.20463
v 0.966363 2.35952 3.93379
v 0.966444 2.35953 5.56629
v 0.986486 1.98377 3.43083
v 0.986507 1.98375 6.06932
v 0.925159 3.12954 13.4
v 0.986584 1.98379 13.4
v 0.94989 2.66814 13.1795
v 0.970728 2.27776 12.8492
v 0.986501 1.98385 12.4307
v -0.925061 3.1295 13.4
v -0.949727 2.66806 13.1795
v -0.986471 1.98376 13.4
v -0.97065 2.27765 12.8492
v -0.986459 1.98379 12.4307
v 1.9946 0.148009 13.9999
v 1.97811 0.295314 13.9999
v 1.95088 0.440843 14
v 1.79247 0.887237 14
v 1.53358 1.28389 13.9999
v 1.18862 1.6085 14
v 0.625775 1.8996 14
v 6.00965e-005 1.99994 14
v -0.625642 1.89957 13.9999
v -1.18862 1.60843 14
v -1.53353 1.28388 14
v -1.79234 0.887219 14
v -1.95075 0.440859 14
v -1.97807 0.295302 14
v -1.99441 0.147983 14
v 0.986584 1.98379 13.4
v 0.925159 3.12954 13.4
v 0.625773 1.89954 13.4
v 1.01566 1.84048 13.3999
v 1.08499 1.71163 13.4
v -0.986471 1.98376 13.4
v -0.625717 1.89959 13.4
v -0.925061 3.1295 13.4
v -1.01557 1.84046 13.4
v -1.08488 1.71164 13.3999
v -1.1886 1.60839 13.4
v 1.59713e-005 1.99998 13.4
v 0.317571 3.12955 13.4
v 1.18867 1.60842 13.4
v -1.1886 1.60839 13.3998
v -1.18861 1.60837 0.599858
v -0.625632 1.89949 0.599805
v 5.05495e-005 1.99999 0.59976
v 0.6258 1.89948 0.599843
v 1.18869 1.60837 0.599835
v 1.18867 1.60842 13.3998
v 0.625773 1.89954 13.3998
v 1.59713e-005 1.99998 13.3998
v -0.625717 1.89959 13.3998
v -2.00004 -4.06066e-006 -0.000157111
v -2.00001 -1.62863e-005 10.1414
v -1.99998 -2.18443e-005 13.9998
v -1.99441 0.147983 13.9998
v -1.97807 0.295302 13.9998
v -1.95075 0.440859 13.9998
v -1.79234 0.887219 13.9998
v -1.53353 1.28388 13.9998
v -1.18862 1.60843 13.9998
v -0.625642 1.89957 13.9997
v 6.00965e-005 1.99994 13.9998
v 0.625775 1.8996 13.9998
v 1.18862 1.6085 13.9998
v 1.53358 1.28389 13.9997
v 1.79247 0.887237 13.9998
v 1.95088 0.440843 13.9998
v 1.97811 0.295314 13.9997
v 1.9946 0.148009 13.9997
v 2.00002 -1.09597e-005 13.9998
v 1.99998 -2.06886e-005 -0.000160976
v 1.99452 0.148014 -0.000184609
v 1.97811 0.295255 -0.000211632
v 1.95087 0.440786 -0.000172158
v 1.79246 0.887185 -0.000173796
v 1.53347 1.28386 -0.000143965
v 1.18865 1.60838 -0.000139421
v 0.625763 1.89956 -0.000203176
v 2.57248e-005 1.99993 -0.000163391
v -0.625673 1.89947 -0.00013921
v -1.18864 1.60841 -0.000145874
v -1.53352 1.28373 -8.23182e-005
v -1.79242 0.887185 -0.000142216
v -1.95078 0.440816 -0.000154123
v -1.97807 0.295155 -9.27737e-005
v -1.99452 0.147956 -0.000106465
v 1.90269 -0.616435 13.9998
v 1.62006 -1.17276 13.9997
v 1.17975 -1.61499 13.9997
v 0.624543 -1.90003 13.9998
v 0.624553 -1.90001 8.25299
v 0.624465 -1.90006 -0.000108469
v 1.17974 -1.61512 -0.000168057
v 1.61999 -1.17281 -0.000171469
v 1.90269 -0.6165 -0.000169699
v 3.96709e-005 -2.18929e-005 -0.000221317
v 4.36161e-005 2.71476e-005 13.9997
v -1.90265 -0.616413 13.9998
v -1.61995 -1.17281 13.9997
v -1.1797 -1.61502 13.9998
v -0.624465 -1.9 13.9998
v 9.73795e-006 -1.89999 13.9998
v -0.925112 3.12953 0.599816
v 0.925196 3.12942 0.599843
v 0.986578 1.98375 0.599807
v 1.0157 1.84036 0.599821
v 1.08496 1.71158 0.599905
v -1.08492 1.71162 0.599789
v -1.01555 1.84039 0.599808
v -0.986475 1.98381 0.59978
v -0.986451 1.98374 1.56907
v -0.970761 2.27762 1.15065
v -0.949812 2.66808 0.820309
v -1.08488 1.71164 13.3997
v -1.01557 1.84046 13.3998
v -0.986471 1.98376 13.3998
v -0.986459 1.98379 12.4305
v -1.01094 1.85408 12.1243
v -1.01083 1.85398 10.8753
v -0.986446 1.98375 10.5691
v -0.986429 1.98379 7.9305
v -1.01091 1.854 7.62433
v -1.01095 1.85406 6.37531
v -0.9865 1.98379 6.06907
v -0.986456 1.98372 3.4306
v -1.0109 1.85396 3.12436
v -1.01095 1.85401 1.87536
v 1.01099 1.85399 1.8753
v 0.986512 1.98375 1.56912
v 0.970761 2.27769 1.15058
v 0.949888 2.66803 0.820334
v -3.85791e-005 -1.90004 -0.000122241
v -0.624507 -1.90011 -9.21147e-005
v -1.17969 -1.61509 -0.00015476
v -1.62004 -1.17283 -0.000180877
v -1.90261 -0.616486 -0.000166406
v -0.925061 3.1295 13.3998
v 0.317571 3.12955 13.3998
v 0.925159 3.12954 13.3998
v 0.94989 2.66814 13.1793
v 0.970728 2.27776 12.849
v 0.986501 1.98385 12.4305
v 1.01092 1.85402 12.1243
v -0.97065 2.27765 12.849
v -0.949727 2.66806 13.1793
v 1.01099 1.85399 10.8753
v 0.986575 1.98378 10.569
v 0.966392 2.35956 10.0661
v 0.938865 2.87279 9.70443
v 0.906757 3.47272 9.51972
v 0.873157 4.10045 9.53006
v 0.841287 4.69407 9.73456
v 0.81445 5.19509 10.1129
v 0.795215 5.55403 10.628
v -0.795155 5.55395 10.6281
v -0.814399 5.19503 10.113
v -0.841168 4.69406 9.73448
v -0.872997 4.1005 9.52999
v -0.90665 3.47272 9.51968
v -0.938867 2.87273 9.70446
v -0.966346 2.35961 10.0661
v 0.986507 1.98378 7.9306
v 1.01093 1.85397 7.62437
v -0.966402 2.3596 8.43352
v -0.938787 2.87272 8.79514
v -0.906676 3.47275 8.97993
v -0.873018 4.10051 8.96952
v -0.841242 4.69405 8.76513
v -0.81437 5.19506 8.38663
v -0.795203 5.554 7.87163
v 0.795227 5.55398 7.87162
v 0.814473 5.19509 8.38663
v 0.841358 4.69409 8.76505
v 0.873159 4.10052 8.96951
v 0.906782 3.47278 8.97988
v 0.938933 2.87275 8.79513
v 0.966435 2.35959 8.43344
v 0.795248 5.55392 3.37166
v -0.795162 5.55392 3.37167
v -0.795155 5.55401 6.12801
v 0.795234 5.55396 6.12807
v 1.01093 1.85403 6.37531
v 0.986507 1.98375 6.06912
v 0.966444 2.35953 5.56609
v 0.938877 2.87278 5.20443
v 0.906754 3.4727 5.01974
v 0.873175 4.10042 5.03007
v 0.841274 4.69409 5.23456
v 0.814495 5.19503 5.61294
v -0.814312 5.19497 5.61294
v -0.841245 4.69402 5.2346
v -0.873006 4.10045 5.03005
v -0.906663 3.47278 5.01963
v -0.938818 2.87267 5.20448
v -0.966385 2.35956 5.56615
v 1.01092 1.85397 3.12438
v 0.814436 5.19506 3.88669
v 0.841352 4.69409 4.26506
v 0.873082 4.10053 4.46957
v 0.906737 3.47274 4.47997
v 0.938864 2.87274 4.29522
v 0.966363 2.35952 3.93359
v 0.986486 1.98377 3.43063
v -0.966334 2.35957 3.93348
v -0.938874 2.87273 4.29521
v -0.906688 3.47271 4.47998
v -0.872992 4.10043 4.46957
v -0.841258 4.69403 4.26517
v -0.81436 5.19503 3.88665
v 0.986584 1.98379 13.3998
v 1.01566 1.84048 13.3997
v 1.08499 1.71163 13.3998
v 3.31139 1.60843 1.07501e-005
v 2.96642 1.28386 5.05294e-005
v 3.31136 1.60845 0.600012
v 3.87422 1.89957 0.600076
v 3.8743 1.8995 5.85221e-005
v 4.50006 1.99992 0.600014
v 4.5 1.9999 9.11328e-005
v 5.12575 1.89956 0.600009
v 5.12576 1.89949 7.24509e-005
v 5.68861 1.60843 0.600053
v 5.68864 1.60837 8.99618e-005
v 6.03348 1.28384 7.03179e-005
v 5.68868 1.60844 13.4
v 6.03352 1.28391 14
v 6.29248 0.887254 13.9999
v 6.2924 0.887169 0.000107173
v 6.45082 0.440944 13.9999
v 6.45072 0.440912 5.70399e-005
v 6.47804 0.295285 3.61693e-005
v 6.47808 0.295337 13.9999
v 6.49448 0.148077 14
v 6.49453 0.148023 -6.80226e-007
v 6.49996 2.122e-005 1.45067e-005
v 6.50003 -4.49403e-006 14
v 5.68866 1.60846 14
v 5.1258 1.89958 13.3999
v 5.12575 1.89958 14
v 4.50004 2 13.4
v 4.50008 1.99997 14
v 3.87432 1.89963 13.3999
v 3.87427 1.8996 14
v 3.31142 1.60848 13.3999
v 3.31141 1.60843 14
v 2.96648 1.2839 13.9999
v 2.49994 -9.92748e-007 5.58607e-005
v 2.50004 -5.88536e-005 10.1416
v 2.50548 0.148028 2.07582e-005
v 2.50551 0.148034 14
v 2.52195 0.295188 4.95938e-005
v 2.52195 0.295281 14
v 2.54923 0.440838 2.28925e-005
v 2.54919 0.44092 14
v 2.70767 0.887211 13.9999
v 2.70761 0.887169 4.31054e-005
v 2.49998 1.89119e-005 14
v 6.50003 -4.49403e-006 14
v 6.40264 -0.616394 14
v 6.49996 2.122e-005 1.45067e-005
v 6.40266 -0.616467 2.71077e-005
v 6.12005 -1.17281 14
v 6.12 -1.17279 3.41132e-006
v 5.67971 -1.615 14
v 5.67966 -1.61504 4.24898e-005
v 5.12449 -1.9 8.25325
v 5.12446 -1.90008 0.000111309
v 5.12451 -1.89997 14
v 6.49996 2.122e-005 1.45067e-005
v 4.49997 -6.48162e-005 9.51291e-005
v 6.49453 0.148023 -6.80226e-007
v 6.47804 0.295285 3.61693e-005
v 6.45072 0.440912 5.70399e-005
v 6.2924 0.887169 0.000107173
v 6.03348 1.28384 7.03179e-005
v 5.68864 1.60837 8.99618e-005
v 5.12576 1.89949 7.24509e-005
v 4.5 1.9999 9.11328e-005
v 3.8743 1.8995 5.85221e-005
v 3.31139 1.60843 1.07501e-005
v 2.96642 1.28386 5.05294e-005
v 2.70761 0.887169 4.31054e-005
v 2.54923 0.440838 2.28925e-005
v 2.52195 0.295188 4.95938e-005
v 2.50548 0.148028 2.07582e-005
v 2.49994 -9.92748e-007 5.58607e-005
v 6.50003 -4.49403e-006 14
v 4.49997 2.92318e-005 14
v 6.40264 -0.616394 14
v 6.12005 -1.17281 14
v 5.67971 -1.615 14
v 5.12451 -1.89997 14
v 4.50005 -1.90002 14
v 3.87554 -1.89996 13.9999
v 3.32038 -1.61505 13.9999
v 2.88001 -1.17277 13.9999
v 2.59739 -0.616363 13.9999
v 2.49998 1.89119e-005 14
v 5.48654 1.98378 0.600013
v 5.12575 1.89956 0.600009
v 5.42515 3.12951 0.6
v 5.51563 1.84039 0.600058
v 5.58499 1.71166 0.599993
v 5.68861 1.60843 0.600053
v 4.50006 1.99992 0.600014
v 3.57485 3.12951 0.600073
v 3.87422 1.89957 0.600076
v 3.51347 1.98372 0.600114
v 3.48439 1.84044 0.600019
v 3.31136 1.60845 0.600012
v 3.41504 1.71159 0.600072
v 3.57485 3.12951 0.600073
v 3.51347 1.98372 0.600114
v 3.55018 2.66814 0.820455
v 3.52931 2.27763 1.15078
v 3.51348 1.98379 1.56928
v 3.51348 1.98379 1.56928
v 3.51347 1.98372 0.600114
v 3.48906 1.85406 1.8755
v 3.48439 1.84044 0.600019
v 3.48909 1.854 3.12453
v 3.48915 1.85398 6.37549
v 3.5135 1.98375 6.06931
v 3.51346 1.98379 3.4308
v 3.41504 1.71159 0.600072
v 3.48909 1.85408 7.62445
v 3.48442 1.8405 13.3999
v 3.48904 1.85406 10.8755
v 3.48909 1.85403 12.1245
v 3.51348 1.98381 10.5693
v 3.51355 1.98379 7.93072
v 3.41507 1.71171 13.3999
v 3.31136 1.60845 0.600012
v 3.31142 1.60848 13.3999
v 3.5135 1.98384 13.4
v 3.51354 1.9838 12.4307
v 3.57485 3.12951 0.600073
v 3.55018 2.66814 0.820455
v 5.42515 3.12951 0.6
v 5.44983 2.66813 0.820488
v 3.52931 2.27763 1.15078
v 5.47078 2.27765 1.15081
v 3.51348 1.98379 1.56928
v 5.48649 1.98375 1.56934
v 5.51091 1.85403 1.87554
v 3.48906 1.85406 1.8755
v 5.42515 3.12951 0.6
v 5.44983 2.66813 0.820488
v 5.48654 1.98378 0.600013
v 5.47078 2.27765 1.15081
v 5.48649 1.98375 1.56934
v 6.40266 -0.616467 2.71077e-005
v 6.12 -1.17279 3.41132e-006
v 5.67966 -1.61504 4.24898e-005
v 5.12446 -1.90008 0.000111309
v 4.49998 -1.90006 7.55127e-005
v 3.87553 -1.90006 2.63089e-005
v 3.32032 -1.61501 -4.53805e-005
v 2.87992 -1.17279 2.24657e-005
v 2.59734 -0.616514 0.000113618
v 3.57495 3.12952 13.4
v 4.81756 3.12959 13.4
v 3.55015 2.66812 13.1796
v 5.44986 2.66815 13.1795
v 5.4708 2.27774 12.8492
v 3.52924 2.27772 12.8492
v 5.4865 1.98381 12.4308
v 3.51354 1.9838 12.4307
v 3.48909 1.85403 12.1245
v 5.51096 1.85401 12.1245
v 5.42517 3.12954 13.4
v 5.51096 1.85401 12.1245
v 5.5109 1.85409 10.8755
v 3.48909 1.85403 12.1245
v 3.48904 1.85406 10.8755
v 5.5109 1.85409 10.8755
v 5.48656 1.98379 10.5692
v 3.51348 1.98381 10.5693
v 3.48904 1.85406 10.8755
v 3.6269 4.10054 9.53025
v 3.5933 3.47279 9.51986
v 5.4068 3.47275 9.51985
v 5.37312 4.10054 9.53021
v 5.34124 4.69415 9.73473
v 3.65873 4.69409 9.73474
v 5.31443 5.19505 10.1132
v 3.6856 5.19509 10.1131
v 5.2952 5.55404 10.6282
v 3.70482 5.55403 10.6282
v 3.56116 2.87279 9.70458
v 5.43887 2.87277 9.70464
v 3.53364 2.35955 10.0663
v 5.46641 2.35956 10.0663
v 5.51094 1.85402 7.62451
v 3.48909 1.85408 7.62445
v 5.48647 1.98385 7.93076
v 3.51355 1.98379 7.93072
v 3.53367 2.35952 8.43374
v 5.4664 2.35961 8.43366
v 3.56113 2.87274 8.7954
v 5.43884 2.8728 8.79538
v 3.59328 3.47279 8.98013
v 5.40676 3.47275 8.98014
v 3.62691 4.10048 8.96981
v 5.3731 4.10051 8.96978
v 3.6588 4.69405 8.76529
v 5.34128 4.69406 8.76535
v 3.68553 5.1951 8.38689
v 5.31449 5.19503 8.38687
v 3.70478 5.55401 7.87183
v 5.2952 5.55401 7.87182
v 3.70482 5.55403 10.6282
v 5.2952 5.55404 10.6282
v 3.70478 5.55401 7.87183
v 5.2952 5.55401 7.87182
v 5.2952 5.55398 3.37185
v 3.70485 5.554 3.37177
v 5.29517 5.55403 6.12828
v 3.70488 5.55395 6.12823
v 2.49998 1.89119e-005 14
v 2.50004 -5.88536e-005 10.1416
v 2.59739 -0.616363 13.9999
v 2.59734 -0.616514 0.000113618
v 2.87992 -1.17279 2.24657e-005
v 2.88001 -1.17277 13.9999
v 3.32032 -1.61501 -4.53805e-005
v 3.32038 -1.61505 13.9999
v 3.87553 -1.90006 2.63089e-005
v 3.87554 -1.89996 13.9999
v 2.49994 -9.92748e-007 5.58607e-005
v 5.12451 -1.89997 14
v 4.50005 -1.90002 14
v 5.12449 -1.9 8.25325
v 3.87554 -1.89996 13.9999
v 3.87553 -1.90006 2.63089e-005
v 4.49998 -1.90006 7.55127e-005
v 5.12446 -1.90008 0.000111309
v 5.51094 1.85402 7.62451
v 5.51097 1.85399 6.37552
v 3.48909 1.85408 7.62445
v 3.48915 1.85398 6.37549
v 3.48915 1.85398 6.37549
v 5.51097 1.85399 6.37552
v 3.5135 1.98375 6.06931
v 5.48654 1.98377 6.06927
v 5.46638 2.35956 5.56632
v 3.53359 2.35961 5.56632
v 5.43885 2.87279 5.20464
v 3.56116 2.87273 5.20464
v 5.40673 3.47272 5.01994
v 3.59331 3.47272 5.01992
v 3.62691 4.1005 5.03029
v 5.3731 4.10045 5.03032
v 5.34132 4.69407 5.23473
v 3.65877 4.69406 5.23474
v 5.31446 5.19509 5.61311
v 3.68558 5.19503 5.61318
v 5.29517 5.55403 6.12828
v 3.70488 5.55395 6.12823
v 5.51097 1.85397 3.12453
v 5.51091 1.85403 1.87554
v 3.48909 1.854 3.12453
v 3.48906 1.85406 1.8755
v 5.2952 5.55398 3.37185
v 5.31447 5.19508 3.88683
v 3.70485 5.554 3.37177
v 3.68553 5.19506 3.88693
v 5.34128 4.69409 4.26533
v 3.65876 4.69405 4.26533
v 5.37311 4.10052 4.46976
v 3.62697 4.10051 4.46974
v 5.40668 3.47278 4.48018
v 3.5933 3.47275 4.48016
v 5.43891 2.87275 4.29536
v 3.56114 2.87272 4.29542
v 5.46634 2.35959 3.93373
v 3.53361 2.3596 3.93371
v 5.48652 1.98378 3.43079
v 3.51346 1.98379 3.4308
v 3.48909 1.854 3.12453
v 5.51097 1.85397 3.12453
v 3.70488 5.55395 6.12823
v 3.70485 5.554 3.37177
v 3.68558 5.19503 5.61318
v 3.68553 5.19506 3.88693
v 3.65877 4.69406 5.23474
v 3.65876 4.69405 4.26533
v 3.62691 4.1005 5.03029
v 3.62697 4.10051 4.46974
v 3.59331 3.47272 5.01992
v 3.5933 3.47275 4.48016
v 3.56114 2.87272 4.29542
v 3.56116 2.87273 5.20464
v 3.53361 2.3596 3.93371
v 3.53359 2.35961 5.56632
v 3.51346 1.98379 3.4308
v 3.5135 1.98375 6.06931
v 3.70482 5.55403 10.6282
v 3.70478 5.55401 7.87183
v 3.6856 5.19509 10.1131
v 3.68553 5.1951 8.38689
v 3.65873 4.69409 9.73474
v 3.6588 4.69405 8.76529
v 3.6269 4.10054 9.53025
v 3.62691 4.10048 8.96981
v 3.5933 3.47279 9.51986
v 3.59328 3.47279 8.98013
v 3.56113 2.87274 8.7954
v 3.56116 2.87279 9.70458
v 3.53367 2.35952 8.43374
v 3.53364 2.35955 10.0663
v 3.51355 1.98379 7.93072
v 3.51348 1.98381 10.5693
v 5.48656 1.98379 10.5692
v 5.48647 1.98385 7.93076
v 5.46641 2.35956 10.0663
v 5.4664 2.35961 8.43366
v 5.43887 2.87277 9.70464
v 5.43884 2.8728 8.79538
v 5.4068 3.47275 9.51985
v 5.40676 3.47275 8.98014
v 5.3731 4.10051 8.96978
v 5.37312 4.10054 9.53021
v 5.34128 4.69406 8.76535
v 5.34124 4.69415 9.73473
v 5.31449 5.19503 8.38687
v 5.31443 5.19505 10.1132
v 5.2952 5.55401 7.87182
v 5.2952 5.55404 10.6282
v 5.68861 1.60843 0.600053
v 5.58499 1.71166 0.599993
v 5.68868 1.60844 13.4
v 5.58495 1.71168 13.4
v 5.51563 1.84039 0.600058
v 5.51097 1.85399 6.37552
v 5.51097 1.85397 3.12453
v 5.48652 1.98378 3.43079
v 5.48654 1.98377 6.06927
v 5.51091 1.85403 1.87554
v 5.48654 1.98378 0.600013
v 5.48649 1.98375 1.56934
v 5.51094 1.85402 7.62451
v 5.51564 1.84048 13.4
v 5.5109 1.85409 10.8755
v 5.51096 1.85401 12.1245
v 5.48654 1.98383 13.4
v 5.4865 1.98381 12.4308
v 5.48647 1.98385 7.93076
v 5.48656 1.98379 10.5692
v 5.29517 5.55403 6.12828
v 5.31446 5.19509 5.61311
v 5.2952 5.55398 3.37185
v 5.31447 5.19508 3.88683
v 5.34132 4.69407 5.23473
v 5.34128 4.69409 4.26533
v 5.3731 4.10045 5.03032
v 5.37311 4.10052 4.46976
v 5.40673 3.47272 5.01994
v 5.40668 3.47278 4.48018
v 5.43891 2.87275 4.29536
v 5.43885 2.87279 5.20464
v 5.46634 2.35959 3.93373
v 5.46638 2.35956 5.56632
v 5.48652 1.98378 3.43079
v 5.48654 1.98377 6.06927
v 5.42517 3.12954 13.4
v 5.48654 1.98383 13.4
v 5.44986 2.66815 13.1795
v 5.4708 2.27774 12.8492
v 5.4865 1.98381 12.4308
v 3.57495 3.12952 13.4
v 3.55015 2.66812 13.1796
v 3.5135 1.98384 13.4
v 3.52924 2.27772 12.8492
v 3.51354 1.9838 12.4307
v 6.49448 0.148077 14
v 6.47808 0.295337 13.9999
v 6.45082 0.440944 13.9999
v 6.29248 0.887254 13.9999
v 6.03352 1.28391 14
v 5.68866 1.60846 14
v 5.12575 1.89958 14
v 4.50008 1.99997 14
v 3.87427 1.8996 14
v 3.31141 1.60843 14
v 2.96648 1.2839 13.9999
v 2.70767 0.887211 13.9999
v 2.54919 0.44092 14
v 2.52195 0.295281 14
v 2.50551 0.148034 14
v 5.48654 1.98383 13.4
v 5.42517 3.12954 13.4
v 5.1258 1.89958 13.3999
v 5.51564 1.84048 13.4
v 5.58495 1.71168 13.4
v 3.5135 1.98384 13.4
v 3.87432 1.89963 13.3999
v 3.57495 3.12952 13.4
v 3.48442 1.8405 13.3999
v 3.41507 1.71171 13.3999
v 3.31142 1.60848 13.3999
v 4.50004 2 13.4
v 4.81756 3.12959 13.4
v 5.68868 1.60844 13.4
v 3.31142 1.60848 13.3997
v 3.31136 1.60845 0.599812
v 3.87422 1.89957 0.599876
v 4.50006 1.99992 0.599814
v 5.12575 1.89956 0.599809
v 5.68861 1.60843 0.599853
v 5.68868 1.60844 13.3998
v 5.1258 1.89958 13.3997
v 4.50004 2 13.3998
v 3.87432 1.89963 13.3997
v 2.49994 -9.92748e-007 -0.000144139
v 2.50004 -5.88536e-005 10.1414
v 2.49998 1.89119e-005 13.9998
v 2.50551 0.148034 13.9998
v 2.52195 0.295281 13.9998
v 2.54919 0.44092 13.9998
v 2.70767 0.887211 13.9997
v 2.96648 1.2839 13.9997
v 3.31141 1.60843 13.9998
v 3.87427 1.8996 13.9998
v 4.50008 1.99997 13.9998
v 5.12575 1.89958 13.9998
v 5.68866 1.60846 13.9998
v 6.03352 1.28391 13.9998
v 6.29248 0.887254 13.9997
v 6.45082 0.440944 13.9997
v 6.47808 0.295337 13.9997
v 6.49448 0.148077 13.9998
v 6.50003 -4.49403e-006 13.9998
v 6.49996 2.122e-005 -0.000185493
v 6.49453 0.148023 -0.00020068
v 6.47804 0.295285 -0.000163831
v 6.45072 0.440912 -0.00014296
v 6.2924 0.887169 -9.28269e-005
v 6.03348 1.28384 -0.000129682
v 5.68864 1.60837 -0.000110038
v 5.12576 1.89949 -0.000127549
v 4.5 1.9999 -0.000108867
v 3.8743 1.8995 -0.000141478
v 3.31139 1.60843 -0.00018925
v 2.96642 1.28386 -0.000149471
v 2.70761 0.887169 -0.000156895
v 2.54923 0.440838 -0.000177107
v 2.52195 0.295188 -0.000150406
v 2.50548 0.148028 -0.000179242
v 6.40264 -0.616394 13.9998
v 6.12005 -1.17281 13.9998
v 5.67971 -1.615 13.9998
v 5.12451 -1.89997 13.9998
v 5.12449 -1.9 8.25305
v 5.12446 -1.90008 -8.86908e-005
v 5.67966 -1.61504 -0.00015751
v 6.12 -1.17279 -0.000196589
v 6.40266 -0.616467 -0.000172892
v 4.49997 -6.48162e-005 -0.000104871
v 4.49997 2.92318e-005 13.9998
v 2.59739 -0.616363 13.9997
v 2.88001 -1.17277 13.9997
v 3.32038 -1.61505 13.9997
v 3.87554 -1.89996 13.9997
v 4.50005 -1.90002 13.9998
v 3.57485 3.12951 0.599873
v 5.42515 3.12951 0.5998
v 5.48654 1.98378 0.599813
v 5.51563 1.84039 0.599858
v 5.58499 1.71166 0.599793
v 3.41504 1.71159 0.599872
v 3.48439 1.84044 0.599819
v 3.51347 1.98372 0.599914
v 3.51348 1.98379 1.56908
v 3.52931 2.27763 1.15058
v 3.55018 2.66814 0.820255
v 3.41507 1.71171 13.3997
v 3.48442 1.8405 13.3997
v 3.5135 1.98384 13.3998
v 3.51354 1.9838 12.4305
v 3.48909 1.85403 12.1243
v 3.48904 1.85406 10.8753
v 3.51348 1.98381 10.5691
v 3.51355 1.98379 7.93052
v 3.48909 1.85408 7.62425
v 3.48915 1.85398 6.37529
v 3.5135 1.98375 6.06911
v 3.51346 1.98379 3.4306
v 3.48909 1.854 3.12433
v 3.48906 1.85406 1.8753
v 5.51091 1.85403 1.87534
v 5.48649 1.98375 1.56914
v 5.47078 2.27765 1.15061
v 5.44983 2.66813 0.820288
v 4.49998 -1.90006 -0.000124487
v 3.87553 -1.90006 -0.000173691
v 3.32032 -1.61501 -0.000245381
v 2.87992 -1.17279 -0.000177534
v 2.59734 -0.616514 -8.63824e-005
v 3.57495 3.12952 13.3998
v 4.81756 3.12959 13.3998
v 5.42517 3.12954 13.3998
v 5.44986 2.66815 13.1793
v 5.4708 2.27774 12.849
v 5.4865 1.98381 12.4306
v 5.51096 1.85401 12.1243
v 3.52924 2.27772 12.849
v 3.55015 2.66812 13.1794
v 5.5109 1.85409 10.8753
v 5.48656 1.98379 10.569
v 5.46641 2.35956 10.0661
v 5.43887 2.87277 9.70444
v 5.4068 3.47275 9.51965
v 5.37312 4.10054 9.53001
v 5.34124 4.69415 9.73453
v 5.31443 5.19505 10.113
v 5.2952 5.55404 10.628
v 3.70482 5.55403 10.628
v 3.6856 5.19509 10.1129
v 3.65873 4.69409 9.73454
v 3.6269 4.10054 9.53005
v 3.5933 3.47279 9.51966
v 3.56116 2.87279 9.70438
v 3.53364 2.35955 10.0661
v 5.48647 1.98385 7.93056
v 5.51094 1.85402 7.62431
v 3.53367 2.35952 8.43354
v 3.56113 2.87274 8.7952
v 3.59328 3.47279 8.97993
v 3.62691 4.10048 8.96961
v 3.6588 4.69405 8.76509
v 3.68553 5.1951 8.38669
v 3.70478 5.55401 7.87163
v 5.2952 5.55401 7.87162
v 5.31449 5.19503 8.38667
v 5.34128 4.69406 8.76515
v 5.3731 4.10051 8.96958
v 5.40676 3.47275 8.97994
v 5.43884 2.8728 8.79518
v 5.4664 2.35961 8.43346
v 5.2952 5.55398 3.37165
v 3.70485 5.554 3.37157
v 3.70488 5.55395 6.12804
v 5.29517 5.55403 6.12808
v 5.51097 1.85399 6.37532
v 5.48654 1.98377 6.06907
v 5.46638 2.35956 5.56612
v 5.43885 2.87279 5.20444
v 5.40673 3.47272 5.01974
v 5.3731 4.10045 5.03012
v 5.34132 4.69407 5.23453
v 5.31446 5.19509 5.61291
v 3.68558 5.19503 5.61298
v 3.65877 4.69406 5.23454
v 3.62691 4.1005 5.03009
v 3.59331 3.47272 5.01972
v 3.56116 2.87273 5.20444
v 3.53359 2.35961 5.56612
v 5.51097 1.85397 3.12433
v 5.31447 5.19508 3.88663
v 5.34128 4.69409 4.26513
v 5.37311 4.10052 4.46956
v 5.40668 3.47278 4.47998
v 5.43891 2.87275 4.29516
v 5.46634 2.35959 3.93353
v 5.48652 1.98378 3.43059
v 3.53361 2.3596 3.93351
v 3.56114 2.87272 4.29522
v 3.5933 3.47275 4.47996
v 3.62697 4.10051 4.46954
v 3.65876 4.69405 4.26513
v 3.68553 5.19506 3.88673
v 5.48654 1.98383 13.3998
v 5.51564 1.84048 13.3998
v 5.58495 1.71168 13.3998
v 7.81132 1.60847 4.15367e-005
v 7.46651 1.28381 7.23644e-006
v 7.81137 1.60845 0.600005
v 8.37425 1.89957 0.600046
v 8.37429 1.89951 5.8901e-005
v 9 1.99994 0.600056
v 8.99994 1.99995 0.000104568
v 9.62567 1.89957 0.600077
v 9.62571 1.89954 7.56451e-005
v 10.1886 1.60843 0.600017
v 10.1886 1.60841 7.73274e-005
v 10.5335 1.28385 4.98055e-007
v 10.1886 1.60849 13.4
v 10.5336 1.28385 14
v 10.7924 0.887274 14
v 10.7924 0.887192 7.83775e-005
v 10.9508 0.440963 13.9999
v 10.9508 0.440927 -3.79606e-006
v 10.9781 0.295249 5.49622e-005
v 10.9781 0.295293 14
v 10.9944 0.148108 14
v 10.9945 0.148077 1.08285e-005
v 11 -5.34811e-005 3.00233e-005
v 11 3.26489e-005 14
v 10.1887 1.60849 13.9999
v 9.62572 1.89957 13.4
v 9.62572 1.89966 13.9999
v 8.99998 1.99999 13.4
v 8.99998 2.00002 14
v 8.37421 1.89965 13.4
v 8.37425 1.89965 14
v 7.81135 1.6085 13.4
v 7.81131 1.60852 14
v 7.46644 1.28392 14
v 6.99996 2.10702e-005 1.76169e-005
v 7.00004 -3.15548e-007 10.1416
v 7.00541 0.148068 4.94124e-005
v 7.00548 0.148034 14
v 7.02186 0.295302 2.60018e-005
v 7.0219 0.295323 14
v 7.04921 0.440851 2.36252e-005
v 7.0492 0.440899 14
v 7.20755 0.887301 14
v 7.2075 0.887239 8.31231e-005
v 7.00002 5.95194e-005 13.9999
v 11 3.26489e-005 14
v 10.9026 -0.61634 13.9999
v 11 -5.34811e-005 3.00233e-005
v 10.9026 -0.616412 2.94785e-005
v 10.62 -1.17277 14
v 10.62 -1.17278 -1.64298e-005
v 10.1797 -1.61499 14
v 10.1797 -1.61502 -1.43504e-006
v 9.62452 -1.9 8.25321
v 9.6245 -1.90005 5.38251e-005
v 9.62452 -1.89996 13.9999
v 11 -5.34811e-005 3.00233e-005
v 8.99995 -3.6239e-005 7.93615e-005
v 10.9945 0.148077 1.08285e-005
v 10.9781 0.295249 5.49622e-005
v 10.9508 0.440927 -3.79606e-006
v 10.7924 0.887192 7.83775e-005
v 10.5335 1.28385 4.98055e-007
v 10.1886 1.60841 7.73274e-005
v 9.62571 1.89954 7.56451e-005
v 8.99994 1.99995 0.000104568
v 8.37429 1.89951 5.8901e-005
v 7.81132 1.60847 4.15367e-005
v 7.46651 1.28381 7.23644e-006
v 7.2075 0.887239 8.31231e-005
v 7.04921 0.440851 2.36252e-005
v 7.02186 0.295302 2.60018e-005
v 7.00541 0.148068 4.94124e-005
v 6.99996 2.10702e-005 1.76169e-005
v 11 3.26489e-005 14
v 8.99993 6.60045e-005 14
v 10.9026 -0.61634 13.9999
v 10.62 -1.17277 14
v 10.1797 -1.61499 14
v 9.62452 -1.89996 13.9999
v 8.99996 -1.89998 14
v 8.37552 -1.89998 14
v 7.82024 -1.61495 14
v 7.37995 -1.17274 13.9999
v 7.0973 -0.616337 14
v 7.00002 5.95194e-005 13.9999
v 9.98648 1.98381 0.600034
v 9.62567 1.89957 0.600077
v 9.92507 3.12949 0.600096
v 10.0157 1.84039 0.600037
v 10.085 1.71169 0.599996
v 10.1886 1.60843 0.600017
v 9 1.99994 0.600056
v 8.07488 3.12953 0.600022
v 8.37425 1.89957 0.600046
v 8.01346 1.98384 0.600014
v 7.98441 1.84044 0.599997
v 7.81137 1.60845 0.600005
v 7.91501 1.71168 0.60001
v 8.07488 3.12953 0.600022
v 8.01346 1.98384 0.600014
v 8.05017 2.66809 0.820511
v 8.02923 2.27763 1.15085
v 8.01345 1.98375 1.56936
v 8.01345 1.98375 1.56936
v 8.01346 1.98384 0.600014
v 7.98904 1.85398 1.87561
v 7.98441 1.84044 0.599997
v 7.98903 1.85408 3.12451
v 7.9891 1.85406 6.37546
v 8.01351 1.98381 6.06923
v 8.01347 1.98379 3.43081
v 7.91501 1.71168 0.60001
v 7.98904 1.85403 7.62455
v 7.98437 1.8405 13.4
v 7.98907 1.85401 10.8755
v 7.9891 1.85401 12.1245
v 8.0135 1.98378 10.5693
v 8.01352 1.9838 7.93075
v 7.91501 1.71167 13.4
v 7.81137 1.60845 0.600005
v 7.81135 1.6085 13.4
v 8.0135 1.98383 13.4
v 8.01352 1.98382 12.4307
v 8.07488 3.12953 0.600022
v 8.05017 2.66809 0.820511
v 9.92507 3.12949 0.600096
v 9.94978 2.66811 0.82056
v 8.02923 2.27763 1.15085
v 9.9707 2.27769 1.15084
v 8.01345 1.98375 1.56936
v 9.9865 1.98377 1.5693
v 10.0109 1.85399 1.87554
v 7.98904 1.85398 1.87561
v 9.92507 3.12949 0.600096
v 9.94978 2.66811 0.82056
v 9.98648 1.98381 0.600034
v 9.9707 2.27769 1.15084
v 9.9865 1.98377 1.5693
v 10.9026 -0.616412 2.94785e-005
v 10.62 -1.17278 -1.64298e-005
v 10.1797 -1.61502 -1.43504e-006
v 9.6245 -1.90005 5.38251e-005
v 9.00001 -1.90005 4.02499e-005
v 8.37544 -1.89997 2.80289e-005
v 7.82025 -1.615 2.39651e-005
v 7.37998 -1.1728 -2.88736e-005
v 7.09736 -0.616429 1.10546e-005
v 8.07489 3.12956 13.4
v 9.31759 3.12956 13.4
v 8.05013 2.66814 13.1795
v 9.94984 2.66815 13.1795
v 9.97081 2.27771 12.8492
v 8.0292 2.27773 12.8493
v 9.98648 1.98384 12.4308
v 8.01352 1.98382 12.4307
v 7.9891 1.85401 12.1245
v 10.0109 1.85408 12.1245
v 9.92511 3.12956 13.4
v 10.0109 1.85408 12.1245
v 10.0109 1.85411 10.8754
v 7.9891 1.85401 12.1245
v 7.98907 1.85401 10.8755
v 10.0109 1.85411 10.8754
v 9.9865 1.98388 10.5692
v 8.0135 1.98378 10.5693
v 7.98907 1.85401 10.8755
v 8.12695 4.10051 9.53023
v 8.09331 3.47277 9.51987
v 9.90673 3.47277 9.5199
v 9.87306 4.10056 9.53024
v 9.84126 4.69415 9.73471
v 8.15875 4.69413 9.73468
v 9.81444 5.19506 10.1132
v 8.18559 5.19507 10.1131
v 9.79522 5.55399 10.6283
v 8.2048 5.55399 10.6283
v 8.06109 2.87279 9.70465
v 9.93886 2.87282 9.7046
v 8.03362 2.35955 10.0663
v 9.96638 2.35962 10.0663
v 10.0109 1.85401 7.62453
v 7.98904 1.85403 7.62455
v 9.98647 1.98381 7.9308
v 8.01352 1.9838 7.93075
v 8.03363 2.35958 8.43372
v 9.96639 2.35958 8.4337
v 8.06113 2.87272 8.79543
v 9.93885 2.87275 8.79543
v 8.09326 3.4728 8.98014
v 9.90676 3.47277 8.98011
v 8.1269 4.10054 8.96977
v 9.8731 4.10056 8.96972
v 8.15878 4.69409 8.76527
v 9.84123 4.69415 8.76532
v 8.18556 5.19508 8.38688
v 9.81447 5.19502 8.3869
v 8.20477 5.55403 7.87182
v 9.79521 5.55402 7.8718
v 8.2048 5.55399 10.6283
v 9.79522 5.55399 10.6283
v 8.20477 5.55403 7.87182
v 9.79521 5.55402 7.8718
v 9.79521 5.55401 3.3718
v 8.20481 5.55401 3.3718
v 9.7952 5.55404 6.12823
v 8.20475 5.55403 6.12828
v 7.00002 5.95194e-005 13.9999
v 7.00004 -3.15548e-007 10.1416
v 7.0973 -0.616337 14
v 7.09736 -0.616429 1.10546e-005
v 7.37998 -1.1728 -2.88736e-005
v 7.37995 -1.17274 13.9999
v 7.82025 -1.615 2.39651e-005
v 7.82024 -1.61495 14
v 8.37544 -1.89997 2.80289e-005
v 8.37552 -1.89998 14
v 6.99996 2.10702e-005 1.76169e-005
v 9.62452 -1.89996 13.9999
v 8.99996 -1.89998 14
v 9.62452 -1.9 8.25321
v 8.37552 -1.89998 14
v 8.37544 -1.89997 2.80289e-005
v 9.00001 -1.90005 4.02499e-005
v 9.6245 -1.90005 5.38251e-005
v 10.0109 1.85401 7.62453
v 10.0109 1.85409 6.37551
v 7.98904 1.85403 7.62455
v 7.9891 1.85406 6.37546
v 7.9891 1.85406 6.37546
v 10.0109 1.85409 6.37551
v 8.01351 1.98381 6.06923
v 9.98647 1.98379 6.06932
v 9.96636 2.35956 5.56634
v 8.03362 2.35955 5.56634
v 9.93882 2.87277 5.20469
v 8.0611 2.87279 5.20464
v 9.90677 3.47275 5.01988
v 8.09328 3.47279 5.01988
v 8.12689 4.10054 5.03027
v 9.87306 4.10054 5.03026
v 9.84125 4.69415 5.23472
v 8.15872 4.69409 5.23475
v 9.81445 5.19505 5.61316
v 8.18554 5.19509 5.61316
v 9.7952 5.55404 6.12823
v 8.20475 5.55403 6.12828
v 10.0109 1.85402 3.12459
v 10.0109 1.85399 1.87554
v 7.98903 1.85408 3.12451
v 7.98904 1.85398 1.87561
v 9.79521 5.55401 3.3718
v 9.81443 5.19503 3.88694
v 8.20481 5.55401 3.3718
v 8.18555 5.1951 3.88687
v 9.84129 4.69406 4.26535
v 8.15875 4.69405 4.26534
v 9.87308 4.10051 4.4698
v 8.12692 4.10048 4.4698
v 9.9067 3.47275 4.48019
v 8.09325 3.47279 4.48016
v 9.93883 2.8728 4.2954
v 8.0611 2.87274 4.29543
v 9.96637 2.35961 3.93369
v 8.03368 2.35952 3.93372
v 9.98645 1.98385 3.43078
v 8.01347 1.98379 3.43081
v 7.98903 1.85408 3.12451
v 10.0109 1.85402 3.12459
v 8.20475 5.55403 6.12828
v 8.20481 5.55401 3.3718
v 8.18554 5.19509 5.61316
v 8.18555 5.1951 3.88687
v 8.15872 4.69409 5.23475
v 8.15875 4.69405 4.26534
v 8.12689 4.10054 5.03027
v 8.12692 4.10048 4.4698
v 8.09328 3.47279 5.01988
v 8.09325 3.47279 4.48016
v 8.0611 2.87274 4.29543
v 8.0611 2.87279 5.20464
v 8.03368 2.35952 3.93372
v 8.03362 2.35955 5.56634
v 8.01347 1.98379 3.43081
v 8.01351 1.98381 6.06923
v 8.2048 5.55399 10.6283
v 8.20477 5.55403 7.87182
v 8.18559 5.19507 10.1131
v 8.18556 5.19508 8.38688
v 8.15875 4.69413 9.73468
v 8.15878 4.69409 8.76527
v 8.12695 4.10051 9.53023
v 8.1269 4.10054 8.96977
v 8.09331 3.47277 9.51987
v 8.09326 3.4728 8.98014
v 8.06113 2.87272 8.79543
v 8.06109 2.87279 9.70465
v 8.03363 2.35958 8.43372
v 8.03362 2.35955 10.0663
v 8.01352 1.9838 7.93075
v 8.0135 1.98378 10.5693
v 9.9865 1.98388 10.5692
v 9.98647 1.98381 7.9308
v 9.96638 2.35962 10.0663
v 9.96639 2.35958 8.4337
v 9.93886 2.87282 9.7046
v 9.93885 2.87275 8.79543
v 9.90673 3.47277 9.5199
v 9.90676 3.47277 8.98011
v 9.8731 4.10056 8.96972
v 9.87306 4.10056 9.53024
v 9.84123 4.69415 8.76532
v 9.84126 4.69415 9.73471
v 9.81447 5.19502 8.3869
v 9.81444 5.19506 10.1132
v 9.79521 5.55402 7.8718
v 9.79522 5.55399 10.6283
v 10.1886 1.60843 0.600017
v 10.085 1.71169 0.599996
v 10.1886 1.60849 13.4
v 10.085 1.71167 13.4
v 10.0157 1.84039 0.600037
v 10.0109 1.85409 6.37551
v 10.0109 1.85402 3.12459
v 9.98645 1.98385 3.43078
v 9.98647 1.98379 6.06932
v 10.0109 1.85399 1.87554
v 9.98648 1.98381 0.600034
v 9.9865 1.98377 1.5693
v 10.0109 1.85401 7.62453
v 10.0156 1.84052 13.4
v 10.0109 1.85411 10.8754
v 10.0109 1.85408 12.1245
v 9.98654 1.98384 13.3999
v 9.98648 1.98384 12.4308
v 9.98647 1.98381 7.9308
v 9.9865 1.98388 10.5692
v 9.7952 5.55404 6.12823
v 9.81445 5.19505 5.61316
v 9.79521 5.55401 3.3718
v 9.81443 5.19503 3.88694
v 9.84125 4.69415 5.23472
v 9.84129 4.69406 4.26535
v 9.87306 4.10054 5.03026
v 9.87308 4.10051 4.4698
v 9.90677 3.47275 5.01988
v 9.9067 3.47275 4.48019
v 9.93883 2.8728 4.2954
v 9.93882 2.87277 5.20469
v 9.96637 2.35961 3.93369
v 9.96636 2.35956 5.56634
v 9.98645 1.98385 3.43078
v 9.98647 1.98379 6.06932
v 9.92511 3.12956 13.4
v 9.98654 1.98384 13.3999
v 9.94984 2.66815 13.1795
v 9.97081 2.27771 12.8492
v 9.98648 1.98384 12.4308
v 8.07489 3.12956 13.4
v 8.05013 2.66814 13.1795
v 8.0135 1.98383 13.4
v 8.0292 2.27773 12.8493
v 8.01352 1.98382 12.4307
v 10.9944 0.148108 14
v 10.9781 0.295293 14
v 10.9508 0.440963 13.9999
v 10.7924 0.887274 14
v 10.5336 1.28385 14
v 10.1887 1.60849 13.9999
v 9.62572 1.89966 13.9999
v 8.99998 2.00002 14
v 8.37425 1.89965 14
v 7.81131 1.60852 14
v 7.46644 1.28392 14
v 7.20755 0.887301 14
v 7.0492 0.440899 14
v 7.0219 0.295323 14
v 7.00548 0.148034 14
v 9.98654 1.98385 13.3999
v 9.92511 3.12956 13.4
v 9.62572 1.89957 13.4
v 10.0156 1.84052 13.4
v 10.085 1.71167 13.4
v 8.0135 1.98383 13.4
v 8.37421 1.89965 13.4
v 8.0749 3.12956 13.4
v 7.98437 1.8405 13.4
v 7.91501 1.71167 13.4
v 7.81135 1.6085 13.4
v 8.99998 2 13.4
v 9.31759 3.12956 13.4
v 10.1886 1.6085 13.4
v 7.81135 1.6085 13.3998
v 7.81137 1.60845 0.599807
v 8.37425 1.89957 0.599849
v 9 1.99994 0.599859
v 9.62567 1.89958 0.59988
v 10.1886 1.60843 0.599819
v 10.1886 1.6085 13.3998
v 9.62572 1.89957 13.3998
v 8.99998 2 13.3998
v 8.37421 1.89965 13.3998
v 6.99996 2.32465e-005 -0.000179621
v 7.00004 1.6336e-006 10.1414
v 7.00002 6.13821e-005 13.9997
v 7.00549 0.148036 13.9998
v 7.02191 0.295325 13.9998
v 7.0492 0.440901 13.9998
v 7.20755 0.887303 13.9998
v 7.46644 1.28393 13.9998
v 7.81131 1.60853 13.9998
v 8.37425 1.89966 13.9998
v 8.99998 2.00002 13.9998
v 9.62573 1.89966 13.9997
v 10.1887 1.6085 13.9997
v 10.5336 1.28386 13.9998
v 10.7924 0.887275 13.9998
v 10.9508 0.440965 13.9997
v 10.9781 0.295295 13.9998
v 10.9944 0.148109 13.9998
v 11 3.48653e-005 13.9998
v 11 -5.13943e-005 -0.000167328
v 10.9945 0.148078 -0.000187849
v 10.9781 0.29525 -0.000143717
v 10.9508 0.440929 -0.000201158
v 10.7924 0.887194 -0.000118993
v 10.5335 1.28385 -0.000196876
v 10.1886 1.60841 -0.000120046
v 9.62571 1.89954 -0.000121721
v 8.99995 1.99995 -9.27837e-005
v 8.3743 1.89951 -0.00013843
v 7.81132 1.60847 -0.00015577
v 7.46651 1.28381 -0.000190051
v 7.2075 0.887241 -0.000115511
v 7.04921 0.440852 -0.000175
v 7.02187 0.295304 -0.000171245
v 7.00541 0.14807 -0.000147829
v 10.9026 -0.616338 13.9997
v 10.62 -1.17277 13.9998
v 10.1797 -1.61498 13.9998
v 9.62452 -1.89996 13.9997
v 9.62452 -1.9 8.25302
v 9.6245 -1.90005 -0.000144804
v 10.1797 -1.61502 -0.000198717
v 10.62 -1.17277 -0.000213737
v 10.9026 -0.616411 -0.000169187
v 8.99996 -3.41075e-005 -0.000117933
v 8.99994 6.78224e-005 13.9998
v 7.0973 -0.616335 13.9998
v 7.37996 -1.17274 13.9997
v 7.82024 -1.61495 13.9998
v 8.37552 -1.89997 13.9998
v 8.99996 -1.89998 13.9998
v 8.07488 3.12953 0.599825
v 9.92508 3.1295 0.599897
v 9.98648 1.98382 0.599837
v 10.0157 1.84039 0.599839
v 10.085 1.71169 0.599799
v 7.91501 1.71168 0.599812
v 7.98441 1.84044 0.5998
v 8.01346 1.98384 0.599817
v 8.01346 1.98375 1.56916
v 8.02924 2.27763 1.15065
v 8.05017 2.6681 0.820314
v 7.91501 1.71167 13.3998
v 7.98437 1.8405 13.3998
v 8.0135 1.98383 13.3998
v 8.01353 1.98382 12.4305
v 7.9891 1.85401 12.1243
v 7.98907 1.85401 10.8753
v 8.0135 1.98378 10.5691
v 8.01352 1.9838 7.93055
v 7.98905 1.85403 7.62435
v 7.9891 1.85406 6.37526
v 8.01351 1.98382 6.06904
v 8.01347 1.98379 3.43061
v 7.98903 1.85408 3.12432
v 7.98904 1.85398 1.87541
v 10.0109 1.85399 1.87534
v 9.9865 1.98378 1.56911
v 9.9707 2.2777 1.15065
v 9.94978 2.66811 0.820363
v 9.00001 -1.90005 -0.00015699
v 8.37544 -1.89997 -0.000169194
v 7.82025 -1.615 -0.00017325
v 7.37988 -1.1728 -0.000125341
v 7.09736 -0.616427 -0.000186168
v 8.0749 3.12956 13.3998
v 9.31759 3.12956 13.3998
v 9.92511 3.12956 13.3998
v 9.94984 2.66816 13.1793
v 9.97081 2.27771 12.849
v 9.98648 1.98385 12.4306
v 10.0109 1.85409 12.1243
v 8.0292 2.27773 12.8491
v 8.05014 2.66814 13.1793
v 10.0109 1.85411 10.8752
v 9.9865 1.98388 10.569
v 9.96638 2.35962 10.0661
v 9.93886 2.87282 9.7044
v 9.90673 3.47278 9.5197
v 9.87306 4.10057 9.53005
v 9.84126 4.69416 9.73451
v 9.81444 5.19506 10.113
v 9.79522 5.55399 10.6281
v 8.2048 5.554 10.6281
v 8.1856 5.19507 10.1129
v 8.15875 4.69414 9.73449
v 8.12696 4.10051 9.53004
v 8.09331 3.47277 9.51967
v 8.06109 2.8728 9.70445
v 8.03363 2.35955 10.0661
v 9.98647 1.98381 7.9306
v 10.0109 1.85401 7.62433
v 8.03363 2.35958 8.43352
v 8.06113 2.87272 8.79523
v 8.09326 3.4728 8.97994
v 8.12691 4.10054 8.96957
v 8.15878 4.69409 8.76507
v 8.18556 5.19508 8.38668
v 8.20477 5.55403 7.87163
v 9.79521 5.55402 7.8716
v 9.81447 5.19502 8.3867
v 9.84124 4.69415 8.76512
v 9.8731 4.10057 8.96952
v 9.90676 3.47277 8.97992
v 9.93885 2.87275 8.79523
v 9.96639 2.35958 8.4335
v 9.79522 5.55401 3.3716
v 8.20482 5.55401 3.3716
v 8.20475 5.55404 6.12808
v 9.79521 5.55404 6.12803
v 10.0109 1.8541 6.37531
v 9.98647 1.98379 6.06913
v 9.96636 2.35957 5.56614
v 9.93882 2.87277 5.2045
v 9.90677 3.47275 5.01969
v 9.87306 4.10054 5.03007
v 9.84126 4.69415 5.23452
v 9.81445 5.19505 5.61296
v 8.18554 5.1951 5.61296
v 8.15873 4.6941 5.23455
v 8.12689 4.10054 5.03007
v 8.09329 3.47279 5.01968
v 8.0611 2.87279 5.20444
v 8.03363 2.35955 5.56614
v 10.0109 1.85402 3.12439
v 9.81443 5.19503 3.88674
v 9.84129 4.69406 4.26515
v 9.87308 4.10051 4.4696
v 9.9067 3.47275 4.47999
v 9.93883 2.8728 4.2952
v 9.96637 2.35961 3.93349
v 9.98645 1.98385 3.43059
v 8.03368 2.35952 3.93352
v 8.0611 2.87274 4.29524
v 8.09326 3.47279 4.47996
v 8.12692 4.10049 4.4696
v 8.15876 4.69405 4.26514
v 8.18555 5.1951 3.88667
v 9.98654 1.98385 13.3997
v 10.0156 1.84052 13.3998
v 10.085 1.71167 13.3998
v 11.5 1.85403 12.1245
v -2.49995 1.85399 11.5
v 11.5 1.85409 11.5
v -2.49994 1.854 12.1245
v -2.49997 1.85403 10.8755
v 11.5 1.85403 10.8755
v 11.5 1.85403 12.1245
v 11.5 2.13902 12.6797
v -2.49994 1.854 12.1245
v -2.49998 2.13899 12.6797
v 11.5 2.58125 13.12
v -2.49989 2.58115 13.12
v 11.5 3.13764 13.4026
v -2.49994 3.13761 13.4026
v 11.5 3.75406 13.5
v -2.49998 3.75401 13.5
v 11.5 4.37048 13.4026
v -2.49994 4.37047 13.4026
v 11.5 4.92685 13.1201
v -2.49992 4.92686 13.12
v 11.5 5.36903 12.6798
v -2.49994 5.36905 12.6797
v 11.5 5.65406 12.1245
v -2.49993 5.65403 12.1244
v 11.5 5.65404 10.8755
v -2.49993 5.65402 11.5
v 11.5 5.65401 11.5
v -2.49996 5.65402 10.8755
v -2.49993 5.65403 12.1244
v 11.5 5.65406 12.1245
v 11.5 1.85403 10.8755
v -2.49999 2.13898 10.3203
v 11.5 2.13899 10.3203
v -2.49997 1.85403 10.8755
v -2.49995 2.58123 9.87992
v 11.5 2.58121 9.87998
v -2.49996 3.13763 9.59733
v 11.5 3.13761 9.59736
v -2.49999 3.75399 9.50005
v 11.5 3.75401 9.50006
v -2.49995 4.37038 9.5974
v 11.5 4.37042 9.59736
v -2.5 4.92686 9.87998
v 11.5 4.92683 9.88001
v -2.49991 5.36897 10.3203
v 11.5 5.36905 10.3203
v -2.49996 5.65402 10.8755
v 11.5 5.65404 10.8755
v 11.5 1.85403 12.1245
v 11.5 1.85409 11.5
v 11.5 2.13902 12.6797
v 11.5 2.58125 13.12
v 11.5 3.13764 13.4026
v 11.5 3.75406 13.5
v 11.5 5.65401 11.5
v 11.5 4.37048 13.4026
v 11.5 4.92685 13.1201
v 11.5 1.85403 10.8755
v 11.5 2.13899 10.3203
v 11.5 2.58121 9.87998
v 11.5 3.13761 9.59736
v 11.5 3.75401 9.50006
v 11.5 4.37042 9.59736
v 11.5 4.92683 9.88001
v 11.5 5.36905 10.3203
v 11.5 5.65404 10.8755
v 11.5 5.65406 12.1245
v 11.5 5.36903 12.6798
v -2.49997 1.85403 10.8755
v -2.49995 1.85399 11.5
v -2.49999 2.13898 10.3203
v -2.49995 2.58123 9.87992
v -2.49996 3.13763 9.59733
v -2.49999 3.75399 9.50005
v -2.49993 5.65402 11.5
v -2.49995 4.37038 9.5974
v -2.5 4.92686 9.87998
v -2.49994 1.854 12.1245
v -2.49998 2.13899 12.6797
v -2.49989 2.58115 13.12
v -2.49994 3.13761 13.4026
v -2.49998 3.75401 13.5
v -2.49994 4.37047 13.4026
v -2.49992 4.92686 13.12
v -2.49994 5.36905 12.6797
v -2.49993 5.65403 12.1244
v -2.49996 5.65402 10.8755
v -2.49991 5.36897 10.3203
v 11.5 1.85409 11.4998
v 11.5 1.85403 12.1243
v -2.49994 1.854 12.1243
v -2.49995 1.85399 11.4998
v -2.49997 1.85403 10.8753
v 11.5 1.85403 10.8753
v 11.5 2.13902 12.6795
v 11.5 2.58125 13.1198
v 11.5 3.13764 13.4024
v 11.5 3.75406 13.4998
v 11.5 4.37048 13.4024
v 11.5 4.92685 13.1199
v 11.5 5.36903 12.6796
v 11.5 5.65406 12.1243
v -2.49993 5.65403 12.1242
v -2.49994 5.36905 12.6795
v -2.49992 4.92686 13.1198
v -2.49994 4.37047 13.4024
v -2.49998 3.75401 13.4998
v -2.49994 3.13761 13.4024
v -2.49989 2.58115 13.1198
v -2.49998 2.13899 12.6795
v 11.5 5.65401 11.4998
v 11.5 5.65404 10.8753
v -2.49996 5.65402 10.8753
v -2.49993 5.65402 11.4998
v 11.5 3.75401 9.49986
v 11.5 3.13761 9.59716
v 11.5 2.58121 9.87978
v 11.5 2.13899 10.3201
v -2.49999 2.13898 10.3201
v -2.49995 2.58123 9.87972
v -2.49996 3.13763 9.59713
v -2.49999 3.75399 9.49985
v -2.49995 4.37038 9.5972
v -2.5 4.92686 9.87978
v -2.49991 5.36897 10.3201
v 11.5 5.36905 10.3201
v 11.5 4.92683 9.87981
v 11.5 4.37042 9.59716
v 11.5 1.85402 7.62456
v -2.49997 1.85401 7.00001
v 11.5 1.85402 7
v -2.49999 1.85404 7.6245
v -2.49999 1.85404 6.37549
v 11.5 1.85405 6.37553
v 11.5 1.85402 7.62456
v 11.5 2.13904 8.17972
v -2.49999 1.85404 7.6245
v -2.49995 2.13899 8.17966
v 11.5 2.58122 8.62009
v -2.4999 2.58118 8.61998
v 11.5 3.1376 8.90268
v -2.49997 3.13755 8.90269
v 11.5 3.75405 8.99999
v -2.49996 3.75396 9.00004
v 11.5 4.37049 8.90264
v -2.49994 4.37045 8.90259
v 11.5 4.9269 8.61999
v -2.49992 4.92682 8.61999
v 11.5 5.36908 8.17973
v -2.49996 5.36897 8.17976
v 11.5 5.65399 7.62454
v -2.49993 5.65392 7.62455
v 11.5 5.65406 6.37553
v -2.49991 5.65397 6.99999
v 11.5 5.65398 7.00007
v -2.49989 5.65391 6.37552
v -2.49993 5.65392 7.62455
v 11.5 5.65399 7.62454
v 11.5 1.85405 6.37553
v -2.49997 2.13892 5.82036
v 11.5 2.13902 5.82032
v -2.49999 1.85404 6.37549
v -2.49997 2.5812 5.37997
v 11.5 2.58119 5.38
v -2.49995 3.13755 5.09739
v 11.4999 3.13766 5.0974
v -2.5 3.75402 5.00002
v 11.5 3.75403 4.99999
v -2.49995 4.37038 5.09739
v 11.5 4.37039 5.0974
v -2.49991 4.92679 5.37995
v 11.5 4.92683 5.38001
v -2.49988 5.36897 5.82029
v 11.5 5.36905 5.82035
v -2.49989 5.65391 6.37552
v 11.5 5.65406 6.37553
v 11.5 1.85402 7.62456
v 11.5 1.85402 7
v 11.5 2.13904 8.17972
v 11.5 2.58122 8.62009
v 11.5 3.1376 8.90268
v 11.5 3.75405 8.99999
v 11.5 5.65398 7.00007
v 11.5 4.37049 8.90264
v 11.5 4.9269 8.61999
v 11.5 1.85405 6.37553
v 11.5 2.13902 5.82032
v 11.5 2.58119 5.38
v 11.4999 3.13766 5.0974
v 11.5 3.75403 4.99999
v 11.5 4.37039 5.0974
v 11.5 4.92683 5.38001
v 11.5 5.36905 5.82035
v 11.5 5.65406 6.37553
v 11.5 5.65399 7.62454
v 11.5 5.36908 8.17973
v -2.49999 1.85404 6.37549
v -2.49997 1.85401 7.00001
v -2.49997 2.13892 5.82036
v -2.49997 2.5812 5.37997
v -2.49995 3.13755 5.09739
v -2.5 3.75402 5.00002
v -2.49991 5.65397 6.99999
v -2.49995 4.37038 5.09739
v -2.49991 4.92679 5.37995
v -2.49999 1.85404 7.6245
v -2.49995 2.13899 8.17966
v -2.4999 2.58118 8.61998
v -2.49997 3.13755 8.90269
v -2.49996 3.75396 9.00004
v -2.49994 4.37045 8.90259
v -2.49992 4.92682 8.61999
v -2.49996 5.36897 8.17976
v -2.49993 5.65392 7.62455
v -2.49989 5.65391 6.37552
v -2.49988 5.36897 5.82029
v 11.5 1.85402 6.9998
v 11.5 1.85402 7.62436
v -2.49999 1.85404 7.6243
v -2.49997 1.85401 6.99981
v -2.49999 1.85404 6.37529
v 11.5 1.85405 6.37533
v 11.5 2.13904 8.17952
v 11.5 2.58122 8.61989
v 11.5 3.1376 8.90248
v 11.5 3.75405 8.99979
v 11.5 4.37049 8.90244
v 11.5 4.9269 8.61979
v 11.5 5.36908 8.17953
v 11.5 5.65399 7.62434
v -2.49993 5.65392 7.62435
v -2.49996 5.36897 8.17956
v -2.49992 4.92682 8.61979
v -2.49994 4.37045 8.90239
v -2.49996 3.75396 8.99984
v -2.49997 3.13755 8.90249
v -2.4999 2.58118 8.61978
v -2.49995 2.13899 8.17946
v 11.5 5.65398 6.99987
v 11.5 5.65406 6.37533
v -2.49989 5.65391 6.37532
v -2.49991 5.65397 6.99979
v 11.5 3.75403 4.99979
v 11.4999 3.13766 5.0972
v 11.5 2.58119 5.37981
v 11.5 2.13902 5.82012
v -2.49997 2.13892 5.82016
v -2.49997 2.5812 5.37977
v -2.49995 3.13755 5.09719
v -2.5 3.75402 4.99982
v -2.49995 4.37038 5.09719
v -2.49991 4.92679 5.37975
v -2.49988 5.36897 5.82009
v 11.5 5.36905 5.82015
v 11.5 4.92683 5.37981
v 11.5 4.37039 5.0972
v 11.5 1.85399 3.12458
v -2.49992 1.85395 2.50002
v 11.5 1.85406 2.49999
v -2.49993 1.85397 3.12451
v -2.49995 1.85394 1.87555
v 11.5 1.85399 1.87559
v 11.5 1.85399 3.12458
v 11.5 2.13896 3.67976
v -2.49993 1.85397 3.12451
v -2.49998 2.13898 3.67972
v 11.5 2.5812 4.12006
v -2.49997 2.58112 4.12011
v 11.5 3.13762 4.40268
v -2.49995 3.13759 4.40264
v 11.5 3.75404 4.50006
v -2.49995 3.75398 4.50002
v 11.5 4.3704 4.40268
v -2.49994 4.37043 4.4026
v 11.5 4.92687 4.12007
v -2.5 4.92681 4.12009
v 11.5 5.36905 3.67972
v -2.49995 5.36899 3.67973
v 11.5 5.654 3.12454
v -2.49991 5.65392 3.12453
v 11.5 5.65398 1.87555
v -2.49989 5.65391 2.50003
v 11.5 5.65398 2.50006
v -2.49997 5.65397 1.87554
v -2.49991 5.65392 3.12453
v 11.5 5.654 3.12454
v 11.5 1.85399 1.87559
v -2.49992 2.13897 1.32027
v 11.5 2.13899 1.32032
v -2.49995 1.85394 1.87555
v -2.49997 2.5811 0.880072
v 11.4999 2.58126 0.880011
v -2.49998 3.13758 0.597394
v 11.5 3.13758 0.597453
v -2.49993 3.75394 0.500036
v 11.5 3.75405 0.500015
v -2.49997 4.37033 0.597461
v 11.4999 4.37046 0.597444
v -2.49998 4.92678 0.880037
v 11.5 4.92683 0.880045
v -2.49997 5.36897 1.32039
v 11.5 5.369 1.32037
v -2.49997 5.65397 1.87554
v 11.5 5.65398 1.87555
v 11.5 1.85399 3.12458
v 11.5 1.85406 2.49999
v 11.5 2.13896 3.67976
v 11.5 2.5812 4.12006
v 11.5 3.13762 4.40268
v 11.5 3.75404 4.50006
v 11.5 5.65398 2.50006
v 11.5 4.3704 4.40268
v 11.5 4.92687 4.12007
v 11.5 1.85399 1.87559
v 11.5 2.13899 1.32032
v 11.4999 2.58126 0.880011
v 11.5 3.13758 0.597453
v 11.5 3.75405 0.500015
v 11.4999 4.37046 0.597444
v 11.5 4.92683 0.880045
v 11.5 5.369 1.32037
v 11.5 5.65398 1.87555
v 11.5 5.654 3.12454
v 11.5 5.36905 3.67972
v -2.49995 1.85394 1.87555
v -2.49992 1.85395 2.50002
v -2.49992 2.13897 1.32027
v -2.49997 2.5811 0.880072
v -2.49998 3.13758 0.597394
v -2.49993 3.75394 0.500036
v -2.49989 5.65391 2.50003
v -2.49997 4.37033 0.597461
v -2.49998 4.92678 0.880037
v -2.49993 1.85397 3.12451
v -2.49998 2.13898 3.67972
v -2.49997 2.58112 4.12011
v -2.49995 3.13759 4.40264
v -2.49995 3.75398 4.50002
v -2.49994 4.37043 4.4026
v -2.5 4.92681 4.12009
v -2.49995 5.36899 3.67973
v -2.49991 5.65392 3.12453
v -2.49997 5.65397 1.87554
v -2.49997 5.36897 1.32039
v 11.5 1.85406 2.49979
v 11.5 1.85399 3.12438
v -2.49993 1.85397 3.12431
v -2.49992 1.85395 2.49982
v -2.49995 1.85394 1.87535
v 11.5 1.85399 1.87539
v 11.5 2.13896 3.67956
v 11.5 2.5812 4.11986
v 11.5 3.13762 4.40248
v 11.5 3.75404 4.49986
v 11.5 4.3704 4.40248
v 11.5 4.92687 4.11987
v 11.5 5.36905 3.67952
v 11.5 5.654 3.12434
v -2.49991 5.65392 3.12433
v -2.49995 5.36899 3.67953
v -2.5 4.92681 4.11989
v -2.49994 4.37043 4.4024
v -2.49995 3.75398 4.49982
v -2.49995 3.13759 4.40244
v -2.49997 2.58112 4.11991
v -2.49998 2.13898 3.67952
v 11.5 5.65398 2.49986
v 11.5 5.65398 1.87535
v -2.49997 5.65397 1.87534
v -2.49989 5.65391 2.49983
v 11.5 3.75405 0.499815
v 11.5 3.13758 0.597253
v 11.4999 2.58126 0.879812
v 11.5 2.13899 1.32012
v -2.49992 2.13897 1.32007
v -2.49997 2.5811 0.879872
v -2.49998 3.13758 0.597194
v -2.49993 3.75394 0.499836
v -2.49997 4.37033 0.597261
v -2.49998 4.92678 0.879837
v -2.49997 5.36897 1.32019
v 11.5 5.369 1.32017
v 11.5 4.92683 0.879845
v 11.4999 4.37046 0.597244
v -1.9 -1.7702 10.5135
v -1.89999 -1.85445 10.8743
v -1.89998 -0.624541 10.5749
v -1.89995 -1.91357 10.4843
v -1.89993 -2.04241 10.415
v -1.9 -2.1456 10.3114
v -1.89998 -1.75408 11.5
v -1.89997 -0.62451 12.4251
v -1.89998 -1.85449 12.1257
v -1.89994 -1.77019 12.4864
v -1.89996 -1.91357 12.5156
v -1.89997 -2.14563 12.6887
v -1.89994 -2.04242 12.585
v -1.89997 -0.62451 12.4251
v -1.89994 -1.77019 12.4864
v -1.67951 -1.08593 12.4498
v -1.34923 -1.47635 12.4708
v -0.930723 -1.77025 12.4865
v -0.930723 -1.77025 12.4865
v -1.89994 -1.77019 12.4864
v -0.624446 -1.90001 12.5109
v -1.89996 -1.91357 12.5156
v 0.624547 -1.90001 12.5109
v 3.87554 -1.89995 12.5108
v 3.56923 -1.77018 12.4865
v 0.930762 -1.77024 12.4865
v -1.89994 -2.04242 12.585
v 5.12447 -1.89993 12.5109
v 10.8999 -1.91352 12.5156
v 8.3755 -1.89997 12.5109
v 9.62447 -1.89997 12.5109
v 8.06927 -1.7702 12.4865
v 5.43077 -1.77018 12.4864
v 10.9 -2.04233 12.5849
v -1.89997 -2.14563 12.6887
v 10.9 -2.14552 12.6886
v 10.9 -1.77014 12.4864
v 9.93075 -1.77019 12.4865
v -1.89997 -0.62451 12.4251
v -1.67951 -1.08593 12.4498
v -1.89998 -0.624541 10.5749
v -1.67956 -1.08588 10.5502
v -1.34923 -1.47635 12.4708
v -1.34922 -1.47631 10.5292
v -0.930723 -1.77025 12.4865
v -0.930754 -1.77026 10.5135
v -0.62449 -1.90004 10.4891
v -0.624446 -1.90001 12.5109
v -1.89998 -0.624541 10.5749
v -1.67956 -1.08588 10.5502
v -1.9 -1.7702 10.5135
v -1.34922 -1.47631 10.5292
v -0.930754 -1.77026 10.5135
v -2.49995 -2.47014 13.0334
v -2.49993 -2.14564 12.6886
v -2.49995 -5.65407 11.5
v -2.49996 -2.86675 13.2923
v -2.49995 -3.31309 13.4507
v -2.49995 -1.85443 12.1256
v -2.49995 -1.754 11.4999
v -2.49992 -1.85449 10.8742
v -2.49997 -2.14563 10.3114
v -2.49998 -2.47014 9.9664
v -2.5 -2.86675 9.70752
v -2.49999 -3.31313 9.54916
v -2.49998 -3.89953 9.50522
v -2.50005 -4.47336 9.63383
v -2.50001 -4.98501 9.92369
v -2.49998 -5.39031 10.3499
v -2.49993 -5.65407 10.8754
v -2.50001 -5.654 12.1245
v -2.49995 -5.39031 12.6501
v -2.49999 -4.98502 13.0762
v -2.49994 -4.4734 13.3661
v -2.50001 -3.89953 13.4947
v 10.9 -0.624418 12.425
v 10.8999 -0.624466 11.1825
v 10.6795 -1.08587 12.4498
v 10.6796 -1.08592 10.5501
v 10.3492 -1.47628 10.5292
v 10.3492 -1.47624 12.4708
v 9.93069 -1.77016 10.5135
v 9.93075 -1.77019 12.4865
v 9.62447 -1.89997 12.5109
v 9.62447 -1.89999 10.4891
v 10.9 -0.624503 10.5749
v 9.62447 -1.89999 10.4891
v 8.37547 -1.89994 10.489
v 9.62447 -1.89997 12.5109
v 8.3755 -1.89997 12.5109
v 5.68864 1.60841 10.6946
v 6.1535 1.12518 10.6686
v 5.68864 1.60842 12.3055
v 6.15349 1.12523 12.3313
v 6.43247 0.51543 10.636
v 6.43246 0.51548 12.364
v 6.49424 -0.152211 10.6001
v 6.49417 -0.152151 12.3998
v 6.33178 -0.802737 10.5653
v 6.33178 -0.802772 12.4347
v 5.96352 -1.36305 10.5353
v 5.96351 -1.36309 12.4647
v 5.4307 -1.7702 10.5135
v 5.43077 -1.77018 12.4864
v 5.12447 -1.89993 12.5109
v 5.12448 -1.90002 10.4891
v 7.96769 1.80004 12.2952
v 7.96765 1.80002 10.7048
v 5.53233 1.79999 12.2952
v 5.53228 1.8 10.7048
v -2.49998 -2.47014 9.9664
v -2.49997 -2.14563 10.3114
v -1.9 -2.1456 10.3114
v 10.9 -2.14555 10.3113
v 11.4999 -2.47016 9.96651
v 11.5 -2.14556 10.3114
v 10.9 -1.85439 10.8742
v 11.5 -1.85438 10.8742
v 10.9 -1.754 11.5
v 11.5 -1.75405 11.5
v 10.9 -1.85438 12.1257
v 11.4999 -1.85438 12.1257
v 10.9 -2.14552 12.6886
v 11.5 -2.14555 12.6886
v 11.5 -2.47017 13.0335
v 11.5 -3.75398 13.4999
v 11.5 -3.31312 13.4508
v -2.49995 -3.31309 13.4507
v -2.50001 -3.89953 13.4947
v 11.5 -3.89952 13.4947
v -2.49994 -4.4734 13.3661
v 11.4999 -4.47336 13.3661
v -2.49999 -4.98502 13.0762
v 11.5 -4.98497 13.0762
v -2.49995 -5.39031 12.6501
v 11.4999 -5.3902 12.6501
v -2.50001 -5.654 12.1245
v 11.4999 -5.65392 12.1245
v 11.5 -2.86676 13.2924
v -2.49996 -2.86675 13.2923
v -2.49995 -2.47014 13.0334
v -1.89997 -2.14563 12.6887
v -2.49993 -2.14564 12.6886
v 11.5 -2.86679 9.70754
v -2.5 -2.86675 9.70752
v 11.4999 -3.3131 9.54922
v -2.49999 -3.31313 9.54916
v 11.4999 -3.89952 9.50532
v -2.49998 -3.89953 9.50522
v 11.5 -4.47338 9.63383
v -2.50005 -4.47336 9.63383
v 11.5 -4.98501 9.9237
v -2.50001 -4.98501 9.92369
v 11.5 -5.39027 10.3499
v -2.49998 -5.39031 10.3499
v 11.5 -5.65393 10.8754
v -2.49993 -5.65407 10.8754
v -1.89998 -1.85449 12.1257
v -2.49995 -1.85443 12.1256
v -1.89998 -1.75408 11.5
v -2.49995 -1.754 11.4999
v -1.89999 -1.85445 10.8743
v -2.49992 -1.85449 10.8742
v 11.5 -5.65393 10.8754
v 11.4999 -5.65394 11.5
v -2.49993 -5.65407 10.8754
v -2.49995 -5.65407 11.5
v 11.4999 -5.65392 12.1245
v -2.50001 -5.654 12.1245
v 5.12448 -1.90002 10.4891
v 3.8755 -1.89995 10.489
v 5.12447 -1.89993 12.5109
v 3.87554 -1.89995 12.5108
v 0.624517 -1.90003 10.4891
v -0.62449 -1.90004 10.4891
v 0.624547 -1.90001 12.5109
v -0.624446 -1.90001 12.5109
v 1.18868 1.60842 10.6945
v 1.65349 1.12518 10.6686
v 1.18869 1.6084 12.3055
v 1.65351 1.1252 12.3313
v 1.93242 0.515474 10.636
v 1.93242 0.515449 12.3641
v 1.99422 -0.152167 10.6001
v 1.99423 -0.152213 12.3998
v 1.83187 -0.802759 10.5653
v 1.83186 -0.802794 12.4346
v 1.4635 -1.36307 10.5353
v 1.46357 -1.36314 12.4647
v 0.93077 -1.77027 10.5135
v 0.930762 -1.77024 12.4865
v 0.624547 -1.90001 12.5109
v 0.624517 -1.90003 10.4891
v 7.87393 1.66328 12.3025
v 7.92648 1.72774 12.2991
v 7.81139 1.60849 12.3054
v 7.96769 1.80004 12.2952
v 5.53233 1.79999 12.2952
v 5.68864 1.60842 12.3055
v 5.5735 1.72769 12.2991
v 5.62606 1.66332 12.3025
v 7.46649 1.28385 12.3228
v 6.15349 1.12523 12.3313
v 7.20752 0.887307 12.3441
v 6.43246 0.51548 12.364
v 7.04922 0.440944 12.368
v 6.49417 -0.152151 12.3998
v 7.01104 -0.209556 12.4028
v 6.33178 -0.802772 12.4347
v 7.1839 -0.837785 12.4366
v 5.96351 -1.36309 12.4647
v 7.54961 -1.37705 12.4654
v 5.43077 -1.77018 12.4864
v 8.06927 -1.7702 12.4865
v -1.9 -2.1456 10.3114
v -1.89993 -2.04241 10.415
v 10.9 -2.14555 10.3113
v 10.8999 -2.0423 10.415
v -1.89995 -1.91357 10.4843
v 3.8755 -1.89995 10.489
v 0.624517 -1.90003 10.4891
v 0.93077 -1.77027 10.5135
v 3.56925 -1.77024 10.5135
v -0.62449 -1.90004 10.4891
v -1.9 -1.7702 10.5135
v -0.930754 -1.77026 10.5135
v 5.12448 -1.90002 10.4891
v 10.8999 -1.91349 10.4844
v 8.37547 -1.89994 10.489
v 9.62447 -1.89999 10.4891
v 10.9 -1.7702 10.5135
v 9.93069 -1.77016 10.5135
v 5.4307 -1.7702 10.5135
v 8.0692 -1.77014 10.5135
v 1.12614 1.6633 10.6974
v 1.07351 1.72775 10.7009
v 1.18868 1.60842 10.6945
v 1.03235 1.79997 10.7048
v 3.31138 1.60848 10.6945
v 3.46775 1.79997 10.7048
v 3.42652 1.72768 10.701
v 3.37394 1.66323 10.6975
v 2.9665 1.2839 10.6771
v 1.65349 1.12518 10.6686
v 2.70759 0.88724 10.6559
v 1.93242 0.515474 10.636
v 2.54923 0.440913 10.6319
v 1.99422 -0.152167 10.6001
v 2.51108 -0.209617 10.5971
v 1.83187 -0.802759 10.5653
v 2.68399 -0.837827 10.5634
v 1.4635 -1.36307 10.5353
v 3.04958 -1.37704 10.5345
v 0.93077 -1.77027 10.5135
v 3.56925 -1.77024 10.5135
v 10.9 -0.624503 10.5749
v 10.9 -1.7702 10.5135
v 10.6796 -1.08592 10.5501
v 10.3492 -1.47628 10.5292
v 9.93069 -1.77016 10.5135
v 1.07352 1.72776 12.299
v 1.18869 1.6084 12.3055
v 1.03231 1.79996 12.2952
v 1.12615 1.66326 12.3025
v 0.930762 -1.77024 12.4865
v 3.04964 -1.37704 12.4654
v 1.46357 -1.36314 12.4647
v 3.56923 -1.77018 12.4865
v 2.68399 -0.837789 12.4365
v 1.83186 -0.802794 12.4346
v 2.51108 -0.209617 12.4029
v 1.99423 -0.152213 12.3998
v 2.54918 0.440903 12.368
v 1.93242 0.515449 12.3641
v 2.70761 0.887232 12.3441
v 1.65351 1.1252 12.3313
v 2.96652 1.28384 12.3228
v 3.31133 1.60849 12.3055
v 3.46771 1.79997 12.2952
v 3.37393 1.66332 12.3025
v 3.42649 1.72774 12.2991
v 3.31133 1.60849 12.3055
v 2.96652 1.28384 12.3228
v 3.31138 1.60848 10.6945
v 2.9665 1.2839 10.6771
v 2.70761 0.887232 12.3441
v 2.70759 0.88724 10.6559
v 2.54918 0.440903 12.368
v 2.54923 0.440913 10.6319
v 2.51108 -0.209617 10.5971
v 2.51108 -0.209617 12.4029
v 2.68399 -0.837789 12.4365
v 2.68399 -0.837827 10.5634
v 3.04964 -1.37704 12.4654
v 3.04958 -1.37704 10.5345
v 3.56923 -1.77018 12.4865
v 3.56925 -1.77024 10.5135
v 3.8755 -1.89995 10.489
v 3.87554 -1.89995 12.5108
v 1.03235 1.79997 10.7048
v 1.03231 1.79996 12.2952
v 3.46775 1.79997 10.7048
v 3.46771 1.79997 12.2952
v 5.53228 1.8 10.7048
v 7.96765 1.80002 10.7048
v 7.81139 1.60844 10.6945
v 5.68864 1.60841 10.6946
v 7.46645 1.28385 10.6772
v 6.1535 1.12518 10.6686
v 7.20758 0.887248 10.6559
v 6.43247 0.51543 10.636
v 7.04914 0.440917 10.632
v 6.49424 -0.152211 10.6001
v 7.01099 -0.209598 10.5972
v 6.33178 -0.802737 10.5653
v 7.18391 -0.83781 10.5635
v 5.96352 -1.36305 10.5353
v 7.54962 -1.37711 10.5346
v 5.4307 -1.7702 10.5135
v 8.0692 -1.77014 10.5135
v 7.87386 1.66335 10.6975
v 7.92651 1.72776 10.7009
v 5.62611 1.66332 10.6974
v 5.57346 1.72776 10.7009
v 7.81139 1.60849 12.3054
v 7.46649 1.28385 12.3228
v 7.81139 1.60844 10.6945
v 7.46645 1.28385 10.6772
v 7.20752 0.887307 12.3441
v 7.20758 0.887248 10.6559
v 7.04922 0.440944 12.368
v 7.04914 0.440917 10.632
v 7.01099 -0.209598 10.5972
v 7.01104 -0.209556 12.4028
v 7.1839 -0.837785 12.4366
v 7.18391 -0.83781 10.5635
v 7.54961 -1.37705 12.4654
v 7.54962 -1.37711 10.5346
v 8.06927 -1.7702 12.4865
v 8.0692 -1.77014 10.5135
v 8.37547 -1.89994 10.489
v 8.3755 -1.89997 12.5109
v 3.31133 1.60849 12.3055
v 3.31138 1.60848 10.6945
v 3.37393 1.66332 12.3025
v 3.37394 1.66323 10.6975
v 3.42652 1.72768 10.701
v 3.42649 1.72774 12.2991
v 3.46771 1.79997 12.2952
v 3.46775 1.79997 10.7048
v 5.53233 1.79999 12.2952
v 5.53228 1.8 10.7048
v 5.5735 1.72769 12.2991
v 5.57346 1.72776 10.7009
v 5.62611 1.66332 10.6974
v 5.62606 1.66332 12.3025
v 5.68864 1.60842 12.3055
v 5.68864 1.60841 10.6946
v 7.81139 1.60849 12.3054
v 7.81139 1.60844 10.6945
v 7.87393 1.66328 12.3025
v 7.87386 1.66335 10.6975
v 7.92651 1.72776 10.7009
v 7.92648 1.72774 12.2991
v 7.96769 1.80004 12.2952
v 7.96765 1.80002 10.7048
v 1.03231 1.79996 12.2952
v 1.03235 1.79997 10.7048
v 1.07352 1.72776 12.299
v 1.07351 1.72775 10.7009
v 1.12614 1.6633 10.6974
v 1.12615 1.66326 12.3025
v 1.18869 1.6084 12.3055
v 1.18868 1.60842 10.6945
v 10.9 -0.624418 12.425
v 10.6795 -1.08587 12.4498
v 10.9 -1.77014 12.4864
v 10.3492 -1.47624 12.4708
v 9.93075 -1.77019 12.4865
v 11.4999 -2.47016 9.96651
v 11.5 -2.14556 10.3114
v 11.4999 -5.65394 11.5
v 11.5 -2.86679 9.70754
v 11.4999 -3.3131 9.54922
v 11.5 -1.85438 10.8742
v 11.5 -1.75405 11.5
v 11.4999 -1.85438 12.1257
v 11.5 -2.14555 12.6886
v 11.5 -2.47017 13.0335
v 11.5 -2.86676 13.2924
v 11.5 -3.31312 13.4508
v 11.5 -3.75398 13.4999
v 11.5 -3.89952 13.4947
v 11.4999 -4.47336 13.3661
v 11.5 -4.98497 13.0762
v 11.4999 -5.3902 12.6501
v 11.4999 -5.65392 12.1245
v 11.5 -5.65393 10.8754
v 11.5 -5.39027 10.3499
v 11.5 -4.98501 9.9237
v 11.5 -4.47338 9.63383
v 11.4999 -3.89952 9.50532
v 10.9 -1.7702 10.5135
v 10.9 -0.624503 10.5749
v 10.9 -1.85439 10.8742
v 10.8999 -1.91349 10.4844
v 10.8999 -2.0423 10.415
v 10.9 -1.77014 12.4864
v 10.9 -1.85438 12.1257
v 10.9 -0.624418 12.425
v 10.8999 -1.91352 12.5156
v 10.9 -2.04233 12.5849
v 10.9 -2.14552 12.6886
v 10.9 -1.754 11.5
v 10.8999 -0.624466 11.1825
v 10.9 -2.14555 10.3113
v -1.89997 -0.62451 12.4249
v -1.89998 -0.624541 10.5747
v -1.9 -1.7702 10.5133
v -1.89995 -1.91357 10.4841
v -1.89993 -2.04241 10.4148
v -1.9 -2.1456 10.3112
v -1.89999 -1.85445 10.8741
v -1.89998 -1.75408 11.4998
v -1.89998 -1.85449 12.1255
v -1.89997 -2.14563 12.6885
v -1.89994 -2.04242 12.5848
v -1.89996 -1.91357 12.5154
v -1.89994 -1.77019 12.4862
v -0.930723 -1.77025 12.4863
v -1.34923 -1.47635 12.4706
v -1.67951 -1.08593 12.4496
v 10.9 -2.14552 12.6884
v 10.9 -2.04233 12.5847
v 10.8999 -1.91352 12.5154
v 10.9 -1.77014 12.4862
v 9.93075 -1.77019 12.4863
v 9.62447 -1.89997 12.5107
v 8.3755 -1.89997 12.5107
v 8.06927 -1.7702 12.4863
v 5.43077 -1.77018 12.4862
v 5.12447 -1.89993 12.5107
v 3.87554 -1.89995 12.5106
v 3.56923 -1.77018 12.4863
v 0.930762 -1.77024 12.4863
v 0.624547 -1.90001 12.5107
v -0.624446 -1.90001 12.5107
v -0.62449 -1.90004 10.4889
v -0.930754 -1.77026 10.5133
v -1.34922 -1.47631 10.529
v -1.67956 -1.08588 10.55
v -2.49993 -2.14564 12.6884
v -2.49995 -1.85443 12.1254
v -2.49995 -1.754 11.4997
v -2.49992 -1.85449 10.874
v -2.49997 -2.14563 10.3112
v -2.49998 -2.47014 9.9662
v -2.5 -2.86675 9.70732
v -2.49999 -3.31313 9.54896
v -2.49998 -3.89953 9.50502
v -2.50005 -4.47336 9.63363
v -2.50001 -4.98501 9.92349
v -2.49998 -5.39031 10.3497
v -2.49993 -5.65407 10.8752
v -2.49995 -5.65407 11.4998
v -2.50001 -5.654 12.1243
v -2.49995 -5.39031 12.6499
v -2.49999 -4.98502 13.076
v -2.49994 -4.4734 13.3659
v -2.50001 -3.89953 13.4945
v -2.49995 -3.31309 13.4505
v -2.49996 -2.86675 13.2921
v -2.49995 -2.47014 13.0332
v 10.9 -0.624418 12.4248
v 10.8999 -0.624466 11.1823
v 10.9 -0.624503 10.5747
v 10.6796 -1.08592 10.5499
v 10.3492 -1.47628 10.529
v 9.93069 -1.77016 10.5133
v 9.62447 -1.89999 10.4889
v 10.3492 -1.47624 12.4706
v 10.6795 -1.08587 12.4496
v 8.37547 -1.89994 10.4888
v 5.68864 1.60842 12.3053
v 5.68864 1.60841 10.6944
v 6.1535 1.12518 10.6684
v 6.43247 0.51543 10.6358
v 6.49424 -0.152211 10.5999
v 6.33178 -0.802737 10.5651
v 5.96352 -1.36305 10.5351
v 5.4307 -1.7702 10.5133
v 5.12448 -1.90002 10.4889
v 5.96351 -1.36309 12.4645
v 6.33178 -0.802772 12.4345
v 6.49417 -0.152151 12.3996
v 6.43246 0.51548 12.3638
v 6.15349 1.12523 12.3311
v 7.96769 1.80004 12.295
v 7.96765 1.80002 10.7046
v 5.53228 1.8 10.7046
v 5.53233 1.79999 12.295
v 11.4999 -5.65392 12.1243
v 11.4999 -5.3902 12.6499
v 11.5 -4.98497 13.076
v 11.4999 -4.47336 13.3659
v 11.5 -3.89952 13.4945
v 11.5 -3.75398 13.4997
v 11.5 -3.31312 13.4506
v 11.5 -2.86676 13.2922
v 11.5 -2.47017 13.0333
v 11.5 -2.14555 12.6884
v 11.4999 -1.85438 12.1255
v 11.5 -1.75405 11.4998
v 11.5 -1.85438 10.874
v 11.5 -2.14556 10.3112
v 11.4999 -2.47016 9.96631
v 11.5 -2.86679 9.70734
v 11.4999 -3.3131 9.54902
v 11.4999 -3.89952 9.50512
v 11.5 -4.47338 9.63363
v 11.5 -4.98501 9.9235
v 11.5 -5.39027 10.3497
v 11.5 -5.65393 10.8752
v 10.9 -2.14555 10.3111
v 10.9 -1.85439 10.874
v 10.9 -1.754 11.4998
v 10.9 -1.85438 12.1255
v 11.4999 -5.65394 11.4998
v 3.8755 -1.89995 10.4888
v 0.624517 -1.90003 10.4889
v 1.18869 1.6084 12.3053
v 1.18868 1.60842 10.6943
v 1.65349 1.12518 10.6684
v 1.93242 0.515474 10.6358
v 1.99422 -0.152167 10.5999
v 1.83187 -0.802759 10.5651
v 1.4635 -1.36307 10.5351
v 0.93077 -1.77027 10.5133
v 1.46357 -1.36314 12.4645
v 1.83186 -0.802794 12.4344
v 1.99423 -0.152213 12.3996
v 1.93242 0.515449 12.3639
v 1.65351 1.1252 12.3311
v 7.81139 1.60849 12.3052
v 7.87393 1.66328 12.3023
v 7.92648 1.72774 12.2989
v 5.5735 1.72769 12.2989
v 5.62606 1.66332 12.3023
v 7.54961 -1.37705 12.4652
v 7.1839 -0.837785 12.4364
v 7.01104 -0.209556 12.4026
v 7.04922 0.440944 12.3678
v 7.20752 0.887307 12.3439
v 7.46649 1.28385 12.3226
v 3.56925 -1.77024 10.5133
v 8.0692 -1.77014 10.5133
v 10.9 -1.7702 10.5133
v 10.8999 -1.91349 10.4842
v 10.8999 -2.0423 10.4148
v 1.12614 1.6633 10.6972
v 1.07351 1.72775 10.7007
v 1.03235 1.79997 10.7046
v 3.46775 1.79997 10.7046
v 3.42652 1.72768 10.7008
v 3.37394 1.66323 10.6973
v 3.31138 1.60848 10.6943
v 2.9665 1.2839 10.6769
v 2.70759 0.88724 10.6557
v 2.54923 0.440913 10.6317
v 2.51108 -0.209617 10.5969
v 2.68399 -0.837827 10.5632
v 3.04958 -1.37704 10.5343
v 1.03231 1.79996 12.295
v 1.07352 1.72776 12.2988
v 1.12615 1.66326 12.3023
v 3.04964 -1.37704 12.4652
v 2.68399 -0.837789 12.4363
v 2.51108 -0.209617 12.4027
v 2.54918 0.440903 12.3678
v 2.70761 0.887232 12.3439
v 2.96652 1.28384 12.3226
v 3.31133 1.60849 12.3053
v 3.37393 1.66332 12.3023
v 3.42649 1.72774 12.2989
v 3.46771 1.79997 12.295
v 7.92651 1.72776 10.7007
v 7.87386 1.66335 10.6973
v 7.81139 1.60844 10.6943
v 7.46645 1.28385 10.677
v 7.20758 0.887248 10.6557
v 7.04914 0.440917 10.6318
v 7.01099 -0.209598 10.597
v 7.18391 -0.83781 10.5633
v 7.54962 -1.37711 10.5344
v 5.62611 1.66332 10.6972
v 5.57346 1.72776 10.7007
v -1.89993 -1.77026 6.01345
v -1.9 -1.85452 6.37434
v -1.89996 -0.62457 6.07491
v -1.89996 -1.91354 5.9843
v -1.89996 -2.04244 5.91505
v -1.89997 -2.1456 5.81135
v -1.89993 -1.75413 7.00001
v -1.89994 -0.624565 7.92511
v -1.89997 -1.85441 7.62566
v -1.90003 -1.77019 7.98651
v -1.90002 -1.91356 8.01561
v -1.89997 -2.14557 8.18858
v -1.89995 -2.04242 8.08496
v -1.89994 -0.624565 7.92511
v -1.90003 -1.77019 7.98651
v -1.67951 -1.08588 7.9498
v -1.34917 -1.47638 7.97074
v -0.930749 -1.7702 7.98648
v -0.930749 -1.7702 7.98648
v -1.90003 -1.77019 7.98651
v -0.624497 -1.90002 8.01094
v -1.90002 -1.91356 8.01561
v 0.624467 -1.89995 8.01091
v 3.87551 -1.90001 8.01092
v 3.56929 -1.77025 7.98648
v 0.930792 -1.77019 7.98643
v -1.89995 -2.04242 8.08496
v 5.12451 -1.90001 8.01093
v 10.9 -1.91359 8.0156
v 8.37551 -1.89995 8.01086
v 9.62445 -1.89993 8.01089
v 8.06925 -1.77018 7.98646
v 5.43075 -1.77024 7.98651
v 10.9 -2.04234 8.08498
v -1.89997 -2.14557 8.18858
v 10.9 -2.1456 8.18868
v 10.9 -1.77024 7.98652
v 9.93073 -1.77018 7.98648
v -1.89994 -0.624565 7.92511
v -1.67951 -1.08588 7.9498
v -1.89996 -0.62457 6.07491
v -1.67953 -1.08594 6.05019
v -1.34917 -1.47638 7.97074
v -1.34924 -1.47638 6.02928
v -0.930749 -1.7702 7.98648
v -0.930706 -1.7703 6.01352
v -0.624421 -1.90007 5.98907
v -0.624497 -1.90002 8.01094
v -1.89996 -0.62457 6.07491
v -1.67953 -1.08594 6.05019
v -1.89993 -1.77026 6.01345
v -1.34924 -1.47638 6.02928
v -0.930706 -1.7703 6.01352
v -2.49994 -2.47018 8.53345
v -2.5 -2.14562 8.18867
v -2.49997 -5.65405 6.99997
v -2.49992 -2.86687 8.79241
v -2.50001 -3.31318 8.95083
v -2.49996 -1.85447 7.6257
v -2.5 -1.75404 6.99999
v -2.49994 -1.85453 6.37428
v -2.49993 -2.14564 5.81135
v -2.49996 -2.4702 5.46644
v -2.49992 -2.86687 5.20757
v -2.50005 -3.31313 5.04922
v -2.49998 -3.89953 5.00523
v -2.49992 -4.47349 5.13384
v -2.49993 -4.9851 5.4237
v -2.49995 -5.39028 5.84984
v -2.50005 -5.65401 6.37551
v -2.50006 -5.65399 7.6245
v -2.49996 -5.39023 8.14999
v -2.49993 -4.98505 8.57617
v -2.49994 -4.47341 8.86607
v -2.5 -3.89957 8.99468
v 10.9 -0.624494 7.92509
v 10.8999 -0.62445 6.68248
v 10.6795 -1.08589 7.94988
v 10.6795 -1.08587 6.05014
v 10.3492 -1.47626 6.02922
v 10.3493 -1.47634 7.97075
v 9.93068 -1.7702 6.01353
v 9.93073 -1.77018 7.98648
v 9.62445 -1.89993 8.01089
v 9.62448 -1.90002 5.98912
v 10.9 -0.624528 6.07488
v 9.62448 -1.90002 5.98912
v 8.3755 -1.89995 5.98903
v 9.62445 -1.89993 8.01089
v 8.37551 -1.89995 8.01086
v 5.68866 1.60842 6.19455
v 6.15349 1.12518 6.16862
v 5.68866 1.6084 7.8055
v 6.15348 1.1252 7.83134
v 6.43242 0.515474 6.13597
v 6.43246 0.515449 7.86402
v 6.49417 -0.152167 6.10017
v 6.49419 -0.152214 7.89982
v 6.33182 -0.802759 6.06531
v 6.33181 -0.802794 7.93469
v 5.96354 -1.36307 6.03525
v 5.96351 -1.36314 7.96476
v 5.43078 -1.77027 6.0135
v 5.43075 -1.77024 7.98651
v 5.12451 -1.90001 8.01093
v 5.12448 -1.90003 5.98912
v 7.96769 1.79997 7.79524
v 7.96771 1.79997 6.20481
v 5.53232 1.79996 7.79521
v 5.53234 1.79997 6.20479
v -2.49996 -2.4702 5.46644
v -2.49993 -2.14564 5.81135
v -1.89997 -2.1456 5.81135
v 10.8999 -2.14551 5.81135
v 11.5 -2.47018 5.46646
v 11.5 -2.1456 5.81137
v 10.8999 -1.85442 6.3743
v 11.5 -1.85444 6.37428
v 10.9 -1.75403 6.99997
v 11.4999 -1.75401 7.00002
v 10.8999 -1.85443 7.62578
v 11.5 -1.85446 7.62577
v 10.9 -2.1456 8.18868
v 11.4999 -2.14559 8.18869
v 11.5 -2.47019 8.53356
v 11.4999 -3.75399 9.00001
v 11.5 -3.31309 8.95077
v -2.50001 -3.31318 8.95083
v -2.5 -3.89957 8.99468
v 11.5 -3.89954 8.9947
v -2.49994 -4.47341 8.86607
v 11.5 -4.47341 8.86618
v -2.49993 -4.98505 8.57617
v 11.5 -4.98503 8.57624
v -2.49996 -5.39023 8.14999
v 11.5 -5.39027 8.15009
v -2.50006 -5.65399 7.6245
v 11.4999 -5.65395 7.62449
v 11.5 -2.86676 8.7924
v -2.49992 -2.86687 8.79241
v -2.49994 -2.47018 8.53345
v -1.89997 -2.14557 8.18858
v -2.5 -2.14562 8.18867
v 11.5 -2.86675 5.20757
v -2.49992 -2.86687 5.20757
v 11.5 -3.31315 5.04919
v -2.50005 -3.31313 5.04922
v 11.5 -3.89956 5.00527
v -2.49998 -3.89953 5.00523
v 11.4999 -4.47334 5.13388
v -2.49992 -4.47349 5.13384
v 11.4999 -4.98498 5.42373
v -2.49993 -4.9851 5.4237
v 11.4999 -5.39021 5.84988
v -2.49995 -5.39028 5.84984
v 11.4999 -5.65403 6.37555
v -2.50005 -5.65401 6.37551
v -1.89997 -1.85441 7.62566
v -2.49996 -1.85447 7.6257
v -1.89993 -1.75413 7.00001
v -2.5 -1.75404 6.99999
v -1.9 -1.85452 6.37434
v -2.49994 -1.85453 6.37428
v 11.4999 -5.65403 6.37555
v 11.4999 -5.65396 6.99998
v -2.50005 -5.65401 6.37551
v -2.49997 -5.65405 6.99997
v 11.4999 -5.65395 7.62449
v -2.50006 -5.65399 7.6245
v 5.12448 -1.90003 5.98912
v 3.8755 -1.90004 5.98911
v 5.12451 -1.90001 8.01093
v 3.87551 -1.90001 8.01092
v 0.624529 -1.90003 5.98907
v -0.624421 -1.90007 5.98907
v 0.624467 -1.89995 8.01091
v -0.624497 -1.90002 8.01094
v 1.18865 1.60841 6.19456
v 1.65345 1.12515 6.16869
v 1.18864 1.6084 7.80551
v 1.65346 1.12513 7.83143
v 1.9324 0.515449 6.13601
v 1.93245 0.515488 7.86399
v 1.99426 -0.152244 6.10016
v 1.99427 -0.152273 7.89979
v 1.8319 -0.802842 6.06531
v 1.83186 -0.80275 7.9346
v 1.46359 -1.36314 6.03528
v 1.46359 -1.36316 7.96468
v 0.930796 -1.77029 6.0135
v 0.930792 -1.77019 7.98643
v 0.624467 -1.89995 8.01091
v 0.624529 -1.90003 5.98907
v 7.87392 1.66332 7.8025
v 7.92647 1.72774 7.79911
v 7.81136 1.60849 7.80544
v 7.96769 1.79997 7.79524
v 5.53232 1.79996 7.79521
v 5.68866 1.6084 7.8055
v 5.57342 1.72776 7.7991
v 5.6261 1.66326 7.80253
v 7.46642 1.28384 7.82292
v 6.15348 1.1252 7.83134
v 7.20754 0.887233 7.84417
v 6.43246 0.515449 7.86402
v 7.0492 0.440903 7.86801
v 6.49419 -0.152214 7.89982
v 7.01103 -0.209617 7.9029
v 6.33181 -0.802794 7.93469
v 7.18388 -0.837789 7.93659
v 5.96351 -1.36314 7.96476
v 7.54954 -1.37704 7.96546
v 5.43075 -1.77024 7.98651
v 8.06925 -1.77018 7.98646
v -1.89997 -2.1456 5.81135
v -1.89996 -2.04244 5.91505
v 10.8999 -2.14551 5.81135
v 10.8999 -2.04231 5.91501
v -1.89996 -1.91354 5.9843
v 3.8755 -1.90004 5.98911
v 0.624529 -1.90003 5.98907
v 0.930796 -1.77029 6.0135
v 3.56922 -1.77026 6.01356
v -0.624421 -1.90007 5.98907
v -1.89993 -1.77026 6.01345
v -0.930706 -1.7703 6.01352
v 5.12448 -1.90003 5.98912
v 10.8999 -1.91357 5.98443
v 8.3755 -1.89995 5.98903
v 9.62448 -1.90002 5.98912
v 10.9 -1.77016 6.01346
v 9.93068 -1.7702 6.01353
v 5.43078 -1.77027 6.0135
v 8.06924 -1.77024 6.01351
v 1.1261 1.66329 6.19744
v 1.07346 1.72773 6.20095
v 1.18865 1.60841 6.19456
v 1.0323 1.79995 6.20484
v 3.31136 1.60841 6.19459
v 3.46766 1.8 6.20484
v 3.42653 1.72766 6.20098
v 3.37391 1.66322 6.19755
v 2.96645 1.2838 6.17721
v 1.65345 1.12515 6.16869
v 2.70761 0.887267 6.15583
v 1.9324 0.515449 6.13601
v 2.54922 0.44085 6.13199
v 1.99426 -0.152244 6.10016
v 2.51106 -0.209585 6.09708
v 1.8319 -0.802842 6.06531
v 2.68389 -0.837796 6.06349
v 1.46359 -1.36314 6.03528
v 3.0496 -1.37709 6.03457
v 0.930796 -1.77029 6.0135
v 3.56922 -1.77026 6.01356
v 10.9 -0.624528 6.07488
v 10.9 -1.77016 6.01346
v 10.6795 -1.08587 6.05014
v 10.3492 -1.47626 6.02922
v 9.93068 -1.7702 6.01353
v 1.07348 1.72767 7.79913
v 1.18864 1.6084 7.80551
v 1.03234 1.79996 7.7952
v 1.1261 1.66322 7.80257
v 0.930792 -1.77019 7.98643
v 3.04963 -1.37705 7.96539
v 1.46359 -1.36316 7.96468
v 3.56929 -1.77025 7.98648
v 2.68396 -0.837811 7.93653
v 1.83186 -0.80275 7.9346
v 2.511 -0.209601 7.90292
v 1.99427 -0.152273 7.89979
v 2.54918 0.440889 7.86805
v 1.93245 0.515488 7.86399
v 2.70756 0.887243 7.84413
v 1.65346 1.12513 7.83143
v 2.96645 1.28388 7.82285
v 3.31142 1.60845 7.80542
v 3.46775 1.79998 7.79517
v 3.37388 1.66331 7.80254
v 3.42648 1.72775 7.79909
v 3.31142 1.60845 7.80542
v 2.96645 1.28388 7.82285
v 3.31136 1.60841 6.19459
v 2.96645 1.2838 6.17721
v 2.70756 0.887243 7.84413
v 2.70761 0.887267 6.15583
v 2.54918 0.440889 7.86805
v 2.54922 0.44085 6.13199
v 2.51106 -0.209585 6.09708
v 2.511 -0.209601 7.90292
v 2.68396 -0.837811 7.93653
v 2.68389 -0.837796 6.06349
v 3.04963 -1.37705 7.96539
v 3.0496 -1.37709 6.03457
v 3.56929 -1.77025 7.98648
v 3.56922 -1.77026 6.01356
v 3.8755 -1.90004 5.98911
v 3.87551 -1.90001 8.01092
v 1.0323 1.79995 6.20484
v 1.03234 1.79996 7.7952
v 3.46766 1.8 6.20484
v 3.46775 1.79998 7.79517
v 5.53234 1.79997 6.20479
v 7.96771 1.79997 6.20481
v 7.81134 1.60848 6.19454
v 5.68866 1.60842 6.19455
v 7.46648 1.2839 6.17709
v 6.15349 1.12518 6.16862
v 7.20758 0.887239 6.15589
v 6.43242 0.515474 6.13597
v 7.04916 0.440913 6.13199
v 6.49417 -0.152167 6.10017
v 7.011 -0.209617 6.09716
v 6.33182 -0.802759 6.06531
v 7.18391 -0.837828 6.0635
v 5.96354 -1.36307 6.03525
v 7.54956 -1.37704 6.03456
v 5.43078 -1.77027 6.0135
v 8.06924 -1.77024 6.01351
v 7.87396 1.66323 6.19748
v 7.92649 1.72768 6.201
v 5.62607 1.6633 6.19747
v 5.57344 1.72775 6.20094
v 7.81136 1.60849 7.80544
v 7.46642 1.28384 7.82292
v 7.81134 1.60848 6.19454
v 7.46648 1.2839 6.17709
v 7.20754 0.887233 7.84417
v 7.20758 0.887239 6.15589
v 7.0492 0.440903 7.86801
v 7.04916 0.440913 6.13199
v 7.011 -0.209617 6.09716
v 7.01103 -0.209617 7.9029
v 7.18388 -0.837789 7.93659
v 7.18391 -0.837828 6.0635
v 7.54954 -1.37704 7.96546
v 7.54956 -1.37704 6.03456
v 8.06925 -1.77018 7.98646
v 8.06924 -1.77024 6.01351
v 8.3755 -1.89995 5.98903
v 8.37551 -1.89995 8.01086
v 3.31142 1.60845 7.80542
v 3.31136 1.60841 6.19459
v 3.37388 1.66331 7.80254
v 3.37391 1.66322 6.19755
v 3.42653 1.72766 6.20098
v 3.42648 1.72775 7.79909
v 3.46775 1.79998 7.79517
v 3.46766 1.8 6.20484
v 5.53232 1.79996 7.79521
v 5.53234 1.79997 6.20479
v 5.57342 1.72776 7.7991
v 5.57344 1.72775 6.20094
v 5.62607 1.6633 6.19747
v 5.6261 1.66326 7.80253
v 5.68866 1.6084 7.8055
v 5.68866 1.60842 6.19455
v 7.81136 1.60849 7.80544
v 7.81134 1.60848 6.19454
v 7.87392 1.66332 7.8025
v 7.87396 1.66323 6.19748
v 7.92649 1.72768 6.201
v 7.92647 1.72774 7.79911
v 7.96769 1.79997 7.79524
v 7.96771 1.79997 6.20481
v 1.03234 1.79996 7.7952
v 1.0323 1.79995 6.20484
v 1.07348 1.72767 7.79914
v 1.07346 1.72773 6.20095
v 1.12611 1.66329 6.19745
v 1.1261 1.66322 7.80257
v 1.18864 1.6084 7.80552
v 1.18865 1.60842 6.19456
v 10.9 -0.624493 7.92509
v 10.6795 -1.08589 7.94988
v 10.9 -1.77024 7.98652
v 10.3493 -1.47634 7.97075
v 9.93073 -1.77018 7.98648
v 11.5 -2.47018 5.46646
v 11.5 -2.1456 5.81137
v 11.4999 -5.65396 6.99998
v 11.5 -2.86675 5.20757
v 11.5 -3.31314 5.04919
v 11.5 -1.85444 6.37428
v 11.4999 -1.75401 7.00002
v 11.5 -1.85446 7.62577
v 11.4999 -2.14559 8.18869
v 11.5 -2.47019 8.53356
v 11.5 -2.86676 8.79241
v 11.5 -3.31309 8.95077
v 11.4999 -3.75399 9.00001
v 11.5 -3.89954 8.9947
v 11.5 -4.47341 8.86618
v 11.5 -4.98503 8.57625
v 11.5 -5.39027 8.15009
v 11.4999 -5.65395 7.6245
v 11.4999 -5.65403 6.37555
v 11.4999 -5.39021 5.84988
v 11.4999 -4.98497 5.42373
v 11.4999 -4.47334 5.13388
v 11.5 -3.89956 5.00527
v 10.9 -1.77016 6.01346
v 10.9 -0.624527 6.07488
v 10.8999 -1.85442 6.37431
v 10.8999 -1.91357 5.98443
v 10.8999 -2.04231 5.91501
v 10.9 -1.77024 7.98652
v 10.8999 -1.85443 7.62578
v 10.9 -0.624493 7.92509
v 10.9 -1.91359 8.0156
v 10.9 -2.04234 8.08498
v 10.9 -2.14559 8.18868
v 10.9 -1.75403 6.99997
v 10.8999 -0.624449 6.68248
v 10.8999 -2.14551 5.81136
v -1.89994 -0.624564 7.92492
v -1.89996 -0.624567 6.07471
v -1.89992 -1.77026 6.01325
v -1.89996 -1.91354 5.9841
v -1.89996 -2.04244 5.91485
v -1.89997 -2.1456 5.81115
v -1.9 -1.85452 6.37414
v -1.89993 -1.75413 6.99981
v -1.89997 -1.85441 7.62546
v -1.89996 -2.14557 8.18838
v -1.89995 -2.04242 8.08476
v -1.90002 -1.91355 8.01541
v -1.90003 -1.77019 7.98631
v -0.930747 -1.7702 7.98628
v -1.34917 -1.47638 7.97054
v -1.67951 -1.08588 7.9496
v 10.9 -2.14559 8.18848
v 10.9 -2.04234 8.08478
v 10.9 -1.91359 8.0154
v 10.9 -1.77024 7.98632
v 9.93073 -1.77018 7.98628
v 9.62446 -1.89993 8.01069
v 8.37551 -1.89995 8.01066
v 8.06925 -1.77018 7.98626
v 5.43076 -1.77024 7.98631
v 5.12451 -1.90001 8.01073
v 3.87552 -1.90001 8.01072
v 3.56929 -1.77025 7.98628
v 0.930794 -1.77019 7.98623
v 0.624468 -1.89995 8.01071
v -0.624495 -1.90002 8.01074
v -0.624419 -1.90007 5.98887
v -0.930704 -1.7703 6.01332
v -1.34924 -1.47638 6.02909
v -1.67953 -1.08593 6.04999
v -2.5 -2.14562 8.18847
v -2.49995 -1.85447 7.6255
v -2.5 -1.75404 6.99979
v -2.49994 -1.85453 6.37408
v -2.49993 -2.14564 5.81115
v -2.49996 -2.4702 5.46624
v -2.49992 -2.86687 5.20737
v -2.50005 -3.31313 5.04902
v -2.49998 -3.89953 5.00503
v -2.49992 -4.47349 5.13364
v -2.49992 -4.9851 5.4235
v -2.49995 -5.39027 5.84964
v -2.50005 -5.65401 6.37531
v -2.49997 -5.65405 6.99977
v -2.50006 -5.65399 7.6243
v -2.49996 -5.39022 8.14979
v -2.49993 -4.98505 8.57597
v -2.49994 -4.47341 8.86587
v -2.5 -3.89957 8.99448
v -2.50001 -3.31318 8.95063
v -2.49992 -2.86687 8.79221
v -2.49994 -2.47018 8.53325
v 10.9 -0.624493 7.92489
v 10.8999 -0.624449 6.68228
v 10.9 -0.624527 6.07468
v 10.6795 -1.08587 6.04994
v 10.3492 -1.47626 6.02902
v 9.93068 -1.77019 6.01333
v 9.62448 -1.90002 5.98892
v 10.3493 -1.47634 7.97055
v 10.6795 -1.08589 7.94968
v 8.3755 -1.89995 5.98883
v 5.68866 1.6084 7.80531
v 5.68866 1.60842 6.19435
v 6.15349 1.12518 6.16843
v 6.43242 0.515475 6.13577
v 6.49417 -0.152166 6.09997
v 6.33182 -0.802757 6.06511
v 5.96354 -1.36306 6.03505
v 5.43079 -1.77026 6.0133
v 5.12448 -1.90003 5.98892
v 5.96351 -1.36314 7.96456
v 6.33181 -0.802793 7.93449
v 6.49419 -0.152213 7.89962
v 6.43246 0.51545 7.86382
v 6.15348 1.1252 7.83114
v 7.96769 1.79997 7.79504
v 7.96772 1.79998 6.20461
v 5.53234 1.79997 6.20459
v 5.53232 1.79996 7.79502
v 11.4999 -5.65395 7.6243
v 11.5 -5.39027 8.14989
v 11.5 -4.98503 8.57605
v 11.5 -4.47341 8.86598
v 11.5 -3.89954 8.9945
v 11.4999 -3.75399 8.99981
v 11.5 -3.31309 8.95057
v 11.5 -2.86676 8.7922
v 11.5 -2.47019 8.53336
v 11.4999 -2.14559 8.18849
v 11.5 -1.85446 7.62557
v 11.4999 -1.75401 6.99982
v 11.5 -1.85444 6.37408
v 11.5 -2.1456 5.81117
v 11.5 -2.47018 5.46626
v 11.5 -2.86675 5.20737
v 11.5 -3.31314 5.04899
v 11.5 -3.89956 5.00507
v 11.4999 -4.47334 5.13369
v 11.4999 -4.98497 5.42353
v 11.4999 -5.39021 5.84968
v 11.4999 -5.65403 6.37535
v 10.8999 -2.14551 5.81116
v 10.8999 -1.85442 6.37411
v 10.9 -1.75403 6.99977
v 10.8999 -1.85443 7.62558
v 11.4999 -5.65396 6.99978
v 3.8755 -1.90004 5.98892
v 0.624531 -1.90003 5.98888
v 1.18864 1.6084 7.80532
v 1.18865 1.60842 6.19437
v 1.65346 1.12515 6.16849
v 1.9324 0.515449 6.13581
v 1.99427 -0.152243 6.09996
v 1.8319 -0.802841 6.06511
v 1.46359 -1.36314 6.03508
v 0.930797 -1.77028 6.01331
v 1.4636 -1.36316 7.96448
v 1.83186 -0.802749 7.9344
v 1.99427 -0.15227 7.8996
v 1.93245 0.51549 7.86379
v 1.65346 1.12513 7.83123
v 7.81136 1.60849 7.80524
v 7.87392 1.66332 7.8023
v 7.92647 1.72774 7.79891
v 5.57343 1.72776 7.7989
v 5.62611 1.66326 7.80233
v 7.54954 -1.37704 7.96526
v 7.18388 -0.837788 7.93639
v 7.01103 -0.209616 7.90271
v 7.0492 0.440904 7.86781
v 7.20754 0.887234 7.84397
v 7.46652 1.28385 7.82262
v 3.56922 -1.77026 6.01336
v 8.06924 -1.77024 6.01331
v 10.9 -1.77016 6.01326
v 10.8999 -1.91357 5.98423
v 10.8999 -2.04231 5.91481
v 1.12611 1.66329 6.19725
v 1.07346 1.72773 6.20075
v 1.0323 1.79995 6.20464
v 3.46766 1.8 6.20464
v 3.42653 1.72766 6.20078
v 3.37391 1.66323 6.19735
v 3.31136 1.60841 6.1944
v 2.96646 1.2838 6.17701
v 2.70761 0.887268 6.15563
v 2.54922 0.440852 6.13179
v 2.51106 -0.209584 6.09688
v 2.68389 -0.837795 6.06329
v 3.0496 -1.37709 6.03437
v 1.03234 1.79996 7.795
v 1.07348 1.72767 7.79894
v 1.1261 1.66322 7.80237
v 3.04963 -1.37705 7.96519
v 2.68396 -0.837809 7.93633
v 2.511 -0.209599 7.90272
v 2.54918 0.44089 7.86785
v 2.70756 0.887244 7.84393
v 2.96645 1.28389 7.82265
v 3.31142 1.60845 7.80522
v 3.37389 1.66331 7.80234
v 3.42648 1.72775 7.79889
v 3.46775 1.79998 7.79497
v 7.92649 1.72768 6.2008
v 7.87397 1.66323 6.19729
v 7.81134 1.60848 6.19435
v 7.46653 1.28379 6.17694
v 7.20758 0.887241 6.15569
v 7.04916 0.440915 6.13179
v 7.011 -0.209616 6.09697
v 7.18391 -0.837827 6.0633
v 7.54956 -1.37704 6.03436
v 5.62607 1.6633 6.19728
v 5.57344 1.72775 6.20075
v -1.89997 -1.7703 1.51354
v -1.9 -1.85444 1.87426
v -1.89994 -0.624544 1.57487
v -1.89999 -1.91357 1.48435
v -1.89999 -2.04239 1.41502
v -1.89998 -2.14563 1.31138
v -1.89998 -1.75413 2.50007
v -1.90001 -0.624525 3.42515
v -1.89992 -1.85454 3.12573
v -1.90005 -1.77022 3.48654
v -1.89999 -1.91367 3.51569
v -1.89999 -2.14564 3.68866
v -1.89997 -2.04237 3.58494
v -1.90001 -0.624525 3.42515
v -1.90005 -1.77022 3.48654
v -1.67946 -1.08598 3.44984
v -1.34923 -1.47642 3.47084
v -0.930709 -1.77028 3.48652
v -0.930709 -1.77028 3.48652
v -1.90005 -1.77022 3.48654
v -0.624546 -1.89998 3.51096
v -1.89999 -1.91367 3.51569
v 0.624484 -1.89999 3.51093
v 3.87547 -1.90002 3.51097
v 3.56921 -1.7702 3.48652
v 0.930788 -1.77022 3.48647
v -1.89997 -2.04237 3.58494
v 5.12446 -1.89995 3.51091
v 10.9 -1.91359 3.51561
v 8.37547 -1.90001 3.51096
v 9.62447 -1.90001 3.51097
v 8.06921 -1.77025 3.48657
v 5.43069 -1.77019 3.48653
v 10.8999 -2.04236 3.58504
v -1.89999 -2.14564 3.68866
v 10.9 -2.14554 3.68862
v 10.9 -1.77016 3.48646
v 9.93075 -1.77024 3.48652
v -1.90001 -0.624525 3.42515
v -1.67946 -1.08598 3.44984
v -1.89994 -0.624544 1.57487
v -1.67948 -1.08593 1.55013
v -1.34923 -1.47642 3.47084
v -1.34925 -1.47634 1.52925
v -0.930709 -1.77028 3.48652
v -0.930728 -1.77023 1.51347
v -0.624546 -1.9 1.48912
v -0.624546 -1.89998 3.51096
v -1.89994 -0.624544 1.57487
v -1.67948 -1.08593 1.55013
v -1.89997 -1.7703 1.51354
v -1.34925 -1.47634 1.52925
v -0.930728 -1.77023 1.51347
v -2.5 -2.47024 4.03358
v -2.49997 -2.14566 3.68867
v -2.49999 -5.65404 2.49998
v -2.49996 -2.86679 4.29238
v -2.50003 -3.31318 4.45085
v -2.49994 -1.85448 3.12569
v -2.49997 -1.7541 2.50001
v -2.49991 -1.85454 1.87425
v -2.50003 -2.14563 1.31143
v -2.4999 -2.47029 0.966469
v -2.49999 -2.86686 0.707623
v -2.50001 -3.31324 0.549284
v -2.50005 -3.89959 0.505352
v -2.49994 -4.47343 0.633795
v -2.49995 -4.98508 0.923699
v -2.50001 -5.39026 1.34988
v -2.49998 -5.65411 1.87554
v -2.50001 -5.65404 3.12449
v -2.50002 -5.3903 3.65011
v -2.49998 -4.98504 4.07621
v -2.49993 -4.47343 4.36608
v -2.50005 -3.89957 4.49473
v 10.9 -0.624508 3.42511
v 10.9 -0.624466 2.18244
v 10.6795 -1.08585 3.44981
v 10.6795 -1.08589 1.55017
v 10.3492 -1.47632 1.52931
v 10.3491 -1.47627 3.47079
v 9.9307 -1.77027 1.51358
v 9.93075 -1.77024 3.48652
v 9.62447 -1.90001 3.51097
v 9.62445 -1.90003 1.48916
v 10.9 -0.624511 1.57489
v 9.62445 -1.90003 1.48916
v 8.37549 -1.90004 1.48913
v 9.62447 -1.90001 3.51097
v 8.37547 -1.90001 3.51096
v 5.68862 1.60841 1.6946
v 6.15343 1.12515 1.66871
v 5.68862 1.6084 3.30554
v 6.15347 1.12513 3.33142
v 6.43242 0.515449 1.636
v 6.43242 0.515489 3.36402
v 6.4942 -0.152244 1.60023
v 6.49421 -0.152271 3.39986
v 6.33181 -0.802841 1.5654
v 6.33176 -0.802749 3.4347
v 5.96349 -1.36314 1.53538
v 5.96359 -1.36316 3.46469
v 5.43077 -1.77029 1.51353
v 5.43069 -1.77019 3.48653
v 5.12446 -1.89995 3.51091
v 5.12449 -1.90003 1.48911
v 7.96773 1.79998 3.29519
v 7.96764 1.8 1.70486
v 5.53229 1.79996 3.29525
v 5.5323 1.79995 1.70484
v -2.4999 -2.47029 0.966469
v -2.50003 -2.14563 1.31143
v -1.89998 -2.14563 1.31138
v 10.8999 -2.1456 1.31144
v 11.5 -2.47016 0.966443
v 11.4999 -2.14556 1.31139
v 10.9 -1.85446 1.87429
v 11.4999 -1.85442 1.87433
v 10.8999 -1.754 2.50001
v 11.5 -1.75404 2.50002
v 10.9 -1.85445 3.12575
v 11.5 -1.85445 3.12573
v 10.9 -2.14554 3.68862
v 11.5 -2.14558 3.68863
v 11.4999 -2.47014 4.03356
v 11.4999 -3.75399 4.50002
v 11.4999 -3.31307 4.4508
v -2.50003 -3.31318 4.45085
v -2.50005 -3.89957 4.49473
v 11.5 -3.89959 4.49469
v -2.49993 -4.47343 4.36608
v 11.4999 -4.47333 4.36615
v -2.49998 -4.98504 4.07621
v 11.5 -4.98507 4.0763
v -2.50002 -5.3903 3.65011
v 11.5 -5.39025 3.65009
v -2.50001 -5.65404 3.12449
v 11.4999 -5.65398 3.12455
v 11.4999 -2.86676 4.29247
v -2.49996 -2.86679 4.29238
v -2.5 -2.47024 4.03358
v -1.89999 -2.14564 3.68866
v -2.49997 -2.14566 3.68867
v 11.4999 -2.86675 0.707578
v -2.49999 -2.86686 0.707623
v 11.5 -3.31312 0.549187
v -2.50001 -3.31324 0.549284
v 11.4999 -3.89954 0.505343
v -2.50005 -3.89959 0.505352
v 11.5 -4.47344 0.633855
v -2.49994 -4.47343 0.633795
v 11.4999 -4.98506 0.92379
v -2.49995 -4.98508 0.923699
v 11.4999 -5.39021 1.3499
v -2.50001 -5.39026 1.34988
v 11.5 -5.65404 1.87553
v -2.49998 -5.65411 1.87554
v -1.89992 -1.85454 3.12573
v -2.49994 -1.85448 3.12569
v -1.89998 -1.75413 2.50007
v -2.49997 -1.7541 2.50001
v -1.9 -1.85444 1.87426
v -2.49991 -1.85454 1.87425
v 11.5 -5.65404 1.87553
v 11.5 -5.65397 2.49996
v -2.49998 -5.65411 1.87554
v -2.49999 -5.65404 2.49998
v 11.4999 -5.65398 3.12455
v -2.50001 -5.65404 3.12449
v 5.12449 -1.90003 1.48911
v 3.87557 -1.90007 1.48907
v 5.12446 -1.89995 3.51091
v 3.87547 -1.90002 3.51097
v 0.624481 -1.89999 1.48908
v -0.624546 -1.9 1.48912
v 0.624484 -1.89999 3.51093
v -0.624546 -1.89998 3.51096
v 1.18859 1.60843 1.69461
v 1.65346 1.12518 1.66866
v 1.1887 1.60839 3.30547
v 1.65344 1.12517 3.33141
v 1.93246 0.515432 1.63597
v 1.93242 0.515475 3.36403
v 1.99423 -0.152256 1.6002
v 1.99423 -0.15228 3.39985
v 1.83187 -0.802841 1.56534
v 1.83182 -0.802781 3.43466
v 1.46358 -1.36314 1.53529
v 1.46359 -1.36318 3.46471
v 0.930824 -1.77028 1.51347
v 0.930788 -1.77022 3.48647
v 0.624484 -1.89999 3.51093
v 0.624481 -1.89999 1.48908
v 7.87385 1.66331 3.30257
v 7.92645 1.72775 3.29911
v 7.8113 1.60845 3.30553
v 7.96773 1.79998 3.29519
v 5.53229 1.79996 3.29525
v 5.68862 1.6084 3.30554
v 5.57347 1.72767 3.29914
v 5.62611 1.66322 3.30257
v 7.46645 1.28388 3.32284
v 6.15347 1.12513 3.33142
v 7.20753 0.887244 3.34417
v 6.43242 0.515489 3.36402
v 7.04922 0.440889 3.36801
v 6.49421 -0.152271 3.39986
v 7.01103 -0.209601 3.40289
v 6.33176 -0.802749 3.4347
v 7.18392 -0.837811 3.43657
v 5.96359 -1.36316 3.46469
v 7.54958 -1.37705 3.46543
v 5.43069 -1.77019 3.48653
v 8.06921 -1.77025 3.48657
v -1.89998 -2.14563 1.31138
v -1.89999 -2.04239 1.41502
v 10.8999 -2.1456 1.31144
v 10.9 -2.04237 1.41503
v -1.89999 -1.91357 1.48435
v 3.87557 -1.90007 1.48907
v 0.624481 -1.89999 1.48908
v 0.930824 -1.77028 1.51347
v 3.56925 -1.7703 1.51356
v -0.624546 -1.9 1.48912
v -1.89997 -1.7703 1.51354
v -0.930728 -1.77023 1.51347
v 5.12449 -1.90003 1.48911
v 10.8999 -1.91359 1.48444
v 8.37549 -1.90004 1.48913
v 9.62445 -1.90003 1.48916
v 10.8999 -1.77017 1.51354
v 9.9307 -1.77027 1.51358
v 5.43077 -1.77029 1.51353
v 8.06928 -1.77026 1.51349
v 1.12609 1.66327 1.69749
v 1.07353 1.72769 1.70092
v 1.18859 1.60843 1.69461
v 1.03231 1.79996 1.70482
v 3.3114 1.60838 1.69458
v 3.46771 1.79992 1.70486
v 3.42652 1.72772 1.70094
v 3.37387 1.6633 1.69751
v 2.96654 1.28375 1.67718
v 1.65346 1.12518 1.66866
v 2.70758 0.887201 1.65593
v 1.93246 0.515432 1.63597
v 2.54925 0.440851 1.63196
v 1.99423 -0.152256 1.6002
v 2.51104 -0.209638 1.59714
v 1.83187 -0.802841 1.56534
v 2.68396 -0.837844 1.56347
v 1.46358 -1.36314 1.53529
v 3.04958 -1.37713 1.53463
v 0.930824 -1.77028 1.51347
v 3.56925 -1.7703 1.51356
v 10.9 -0.624511 1.57489
v 10.8999 -1.77017 1.51354
v 10.6795 -1.08589 1.55017
v 10.3492 -1.47632 1.52931
v 9.9307 -1.77027 1.51358
v 1.07353 1.72767 3.29908
v 1.1887 1.60839 3.30547
v 1.03236 1.79994 3.2952
v 1.12612 1.6632 3.30257
v 0.930788 -1.77022 3.48647
v 3.0496 -1.37714 3.4655
v 1.46359 -1.36318 3.46471
v 3.56921 -1.7702 3.48652
v 2.68393 -0.837773 3.43652
v 1.83182 -0.802781 3.43466
v 2.51103 -0.209605 3.40289
v 1.99423 -0.15228 3.39985
v 2.54916 0.440869 3.36808
v 1.93242 0.515475 3.36403
v 2.70763 0.887189 3.34412
v 1.65344 1.12517 3.33141
v 2.96649 1.28382 3.32286
v 3.3114 1.60837 3.30552
v 3.46775 1.79991 3.29524
v 3.37393 1.66331 3.30249
v 3.42652 1.72774 3.29905
v 3.3114 1.60837 3.30552
v 2.96649 1.28382 3.32286
v 3.3114 1.60838 1.69458
v 2.96654 1.28375 1.67718
v 2.70763 0.887189 3.34412
v 2.70758 0.887201 1.65593
v 2.54916 0.440869 3.36808
v 2.54925 0.440851 1.63196
v 2.51104 -0.209638 1.59714
v 2.51103 -0.209605 3.40289
v 2.68393 -0.837773 3.43652
v 2.68396 -0.837844 1.56347
v 3.0496 -1.37714 3.4655
v 3.04958 -1.37713 1.53463
v 3.56921 -1.7702 3.48652
v 3.56925 -1.7703 1.51356
v 3.87557 -1.90007 1.48907
v 3.87547 -1.90002 3.51097
v 1.03231 1.79996 1.70482
v 1.03236 1.79994 3.2952
v 3.46771 1.79992 1.70486
v 3.46775 1.79991 3.29524
v 5.5323 1.79995 1.70484
v 7.96764 1.8 1.70486
v 7.81136 1.60841 1.69459
v 5.68862 1.60841 1.6946
v 7.46645 1.2838 1.67722
v 6.15343 1.12515 1.66871
v 7.20752 0.887268 1.65593
v 6.43242 0.515449 1.636
v 7.04916 0.44085 1.63205
v 6.4942 -0.152244 1.60023
v 7.01101 -0.209585 1.59712
v 6.33181 -0.802841 1.5654
v 7.18394 -0.837796 1.56344
v 5.96349 -1.36314 1.53538
v 7.54956 -1.37709 1.53461
v 5.43077 -1.77029 1.51353
v 8.06928 -1.77026 1.51349
v 7.87391 1.66323 1.69755
v 7.9265 1.72766 1.70101
v 5.6261 1.66329 1.69745
v 5.57343 1.72773 1.70098
v 7.8113 1.60845 3.30553
v 7.46645 1.28388 3.32284
v 7.81136 1.60841 1.69459
v 7.46645 1.2838 1.67722
v 7.20753 0.887244 3.34417
v 7.20752 0.887268 1.65593
v 7.04922 0.440889 3.36801
v 7.04916 0.44085 1.63205
v 7.01101 -0.209585 1.59712
v 7.01103 -0.209601 3.40289
v 7.18392 -0.837811 3.43657
v 7.18394 -0.837796 1.56344
v 7.54958 -1.37705 3.46543
v 7.54956 -1.37709 1.53461
v 8.06921 -1.77025 3.48657
v 8.06928 -1.77026 1.51349
v 8.37549 -1.90004 1.48913
v 8.37547 -1.90001 3.51096
v 3.3114 1.60837 3.30552
v 3.3114 1.60838 1.69458
v 3.37393 1.66331 3.30249
v 3.37387 1.6633 1.69751
v 3.42652 1.72772 1.70094
v 3.42652 1.72774 3.29905
v 3.46775 1.79991 3.29524
v 3.46771 1.79992 1.70486
v 5.53229 1.79996 3.29525
v 5.5323 1.79995 1.70484
v 5.57347 1.72767 3.29914
v 5.57343 1.72773 1.70098
v 5.6261 1.66329 1.69745
v 5.62611 1.66322 3.30257
v 5.68862 1.6084 3.30554
v 5.68862 1.60841 1.6946
v 7.8113 1.60845 3.30553
v 7.81136 1.60841 1.69459
v 7.87385 1.66331 3.30257
v 7.87391 1.66323 1.69755
v 7.9265 1.72766 1.70101
v 7.92645 1.72775 3.29911
v 7.96773 1.79998 3.29519
v 7.96764 1.8 1.70486
v 1.03236 1.79994 3.2952
v 1.03231 1.79996 1.70482
v 1.07353 1.72767 3.29908
v 1.07353 1.72769 1.70092
v 1.12609 1.66327 1.69749
v 1.12612 1.6632 3.30257
v 1.1887 1.60839 3.30547
v 1.18859 1.60843 1.69461
v 10.9 -0.624508 3.42511
v 10.6795 -1.08585 3.44981
v 10.9 -1.77016 3.48646
v 10.3491 -1.47627 3.47079
v 9.93075 -1.77024 3.48652
v 11.5 -2.47016 0.966443
v 11.4999 -2.14556 1.31139
v 11.5 -5.65397 2.49996
v 11.4999 -2.86675 0.707578
v 11.5 -3.31312 0.549187
v 11.4999 -1.85442 1.87433
v 11.5 -1.75404 2.50002
v 11.5 -1.85445 3.12573
v 11.5 -2.14558 3.68863
v 11.4999 -2.47014 4.03356
v 11.4999 -2.86676 4.29247
v 11.4999 -3.31307 4.4508
v 11.4999 -3.75399 4.50002
v 11.5 -3.89959 4.49469
v 11.4999 -4.47333 4.36615
v 11.5 -4.98507 4.0763
v 11.5 -5.39025 3.65009
v 11.4999 -5.65398 3.12455
v 11.5 -5.65404 1.87553
v 11.4999 -5.39021 1.3499
v 11.4999 -4.98506 0.92379
v 11.5 -4.47344 0.633855
v 11.4999 -3.89954 0.505343
v 10.8999 -1.77017 1.51354
v 10.9 -0.624511 1.57489
v 10.9 -1.85446 1.87429
v 10.8999 -1.91359 1.48444
v 10.9 -2.04237 1.41503
v 10.9 -1.77016 3.48646
v 10.9 -1.85445 3.12575
v 10.9 -0.624508 3.42511
v 10.9 -1.91359 3.51561
v 10.8999 -2.04236 3.58504
v 10.9 -2.14554 3.68862
v 10.8999 -1.754 2.50001
v 10.9 -0.624466 2.18244
v 10.8999 -2.1456 1.31144
v -1.90001 -0.624525 3.42495
v -1.89994 -0.624544 1.57467
v -1.89997 -1.7703 1.51334
v -1.89999 -1.91357 1.48415
v -1.89999 -2.04239 1.41482
v -1.89998 -2.14563 1.31118
v -1.9 -1.85444 1.87406
v -1.89998 -1.75413 2.49987
v -1.89992 -1.85454 3.12553
v -1.89999 -2.14564 3.68846
v -1.89997 -2.04237 3.58474
v -1.89999 -1.91367 3.51549
v -1.90005 -1.77022 3.48634
v -0.930709 -1.77028 3.48632
v -1.34923 -1.47642 3.47064
v -1.67946 -1.08598 3.44964
v 10.9 -2.14554 3.68842
v 10.8999 -2.04236 3.58484
v 10.9 -1.91359 3.51541
v 10.9 -1.77016 3.48626
v 9.93075 -1.77024 3.48632
v 9.62447 -1.90001 3.51077
v 8.37547 -1.90001 3.51076
v 8.06921 -1.77025 3.48637
v 5.43069 -1.77019 3.48633
v 5.12446 -1.89995 3.51071
v 3.87547 -1.90002 3.51077
v 3.56921 -1.7702 3.48632
v 0.930788 -1.77022 3.48627
v 0.624484 -1.89999 3.51073
v -0.624546 -1.89998 3.51076
v -0.624546 -1.9 1.48892
v -0.930728 -1.77023 1.51327
v -1.34925 -1.47634 1.52905
v -1.67948 -1.08593 1.54993
v -2.49997 -2.14566 3.68847
v -2.49994 -1.85448 3.12549
v -2.49997 -1.7541 2.49981
v -2.49991 -1.85454 1.87405
v -2.50003 -2.14563 1.31123
v -2.4999 -2.47029 0.966269
v -2.49999 -2.86686 0.707424
v -2.50001 -3.31324 0.549084
v -2.50005 -3.89959 0.505152
v -2.49994 -4.47343 0.633595
v -2.49995 -4.98508 0.923499
v -2.50001 -5.39026 1.34968
v -2.49998 -5.65411 1.87533
v -2.49999 -5.65404 2.49978
v -2.50001 -5.65404 3.12429
v -2.50002 -5.3903 3.64991
v -2.49998 -4.98504 4.07601
v -2.49993 -4.47343 4.36588
v -2.50005 -3.89957 4.49453
v -2.50003 -3.31318 4.45065
v -2.49996 -2.86679 4.29218
v -2.5 -2.47024 4.03338
v 10.9 -0.624508 3.42491
v 10.9 -0.624466 2.18224
v 10.9 -0.624511 1.57469
v 10.6795 -1.08589 1.54997
v 10.3492 -1.47632 1.52911
v 9.9307 -1.77027 1.51338
v 9.62445 -1.90003 1.48896
v 10.3491 -1.47627 3.47059
v 10.6795 -1.08585 3.44961
v 8.37549 -1.90004 1.48893
v 5.68862 1.6084 3.30534
v 5.68862 1.60841 1.6944
v 6.15343 1.12515 1.66851
v 6.43242 0.515449 1.6358
v 6.4942 -0.152244 1.60003
v 6.33181 -0.802841 1.5652
v 5.96349 -1.36314 1.53518
v 5.43077 -1.77029 1.51333
v 5.12449 -1.90003 1.48891
v 5.96359 -1.36316 3.46449
v 6.33176 -0.802749 3.4345
v 6.49421 -0.152271 3.39966
v 6.43242 0.515489 3.36382
v 6.15347 1.12513 3.33122
v 7.96773 1.79998 3.29499
v 7.96764 1.8 1.70466
v 5.5323 1.79995 1.70464
v 5.53229 1.79996 3.29505
v 11.4999 -5.65398 3.12435
v 11.5 -5.39025 3.64989
v 11.5 -4.98507 4.0761
v 11.4999 -4.47333 4.36595
v 11.5 -3.89959 4.49449
v 11.4999 -3.75399 4.49982
v 11.4999 -3.31307 4.4506
v 11.4999 -2.86676 4.29227
v 11.4999 -2.47014 4.03336
v 11.5 -2.14558 3.68843
v 11.5 -1.85445 3.12553
v 11.5 -1.75404 2.49982
v 11.4999 -1.85442 1.87413
v 11.4999 -2.14556 1.31119
v 11.5 -2.47016 0.966243
v 11.4999 -2.86675 0.707378
v 11.5 -3.31312 0.548987
v 11.4999 -3.89954 0.505143
v 11.5 -4.47344 0.633655
v 11.4999 -4.98506 0.92359
v 11.4999 -5.39021 1.3497
v 11.5 -5.65404 1.87533
v 10.8999 -2.1456 1.31124
v 10.9 -1.85446 1.87409
v 10.8999 -1.754 2.4998
v 10.9 -1.85445 3.12555
v 11.5 -5.65397 2.49976
v 3.87557 -1.90007 1.48887
v 0.624481 -1.89999 1.48888
v 1.1887 1.60839 3.30527
v 1.18859 1.60843 1.69441
v 1.65346 1.12518 1.66846
v 1.93246 0.515432 1.63577
v 1.99423 -0.152256 1.6
v 1.83187 -0.802841 1.56514
v 1.46358 -1.36314 1.53509
v 0.930824 -1.77028 1.51327
v 1.46359 -1.36318 3.46451
v 1.83182 -0.802781 3.43446
v 1.99423 -0.15228 3.39965
v 1.93242 0.515475 3.36383
v 1.65344 1.12517 3.33121
v 7.8113 1.60845 3.30533
v 7.87385 1.66331 3.30237
v 7.92645 1.72775 3.29891
v 5.57347 1.72767 3.29894
v 5.62611 1.66322 3.30237
v 7.54958 -1.37705 3.46523
v 7.18392 -0.837811 3.43637
v 7.01103 -0.209601 3.40269
v 7.04922 0.440889 3.36781
v 7.20753 0.887244 3.34397
v 7.46645 1.28388 3.32264
v 3.56925 -1.7703 1.51336
v 8.06928 -1.77026 1.51329
v 10.8999 -1.77017 1.51334
v 10.8999 -1.91359 1.48424
v 10.9 -2.04237 1.41483
v 1.12609 1.66327 1.69729
v 1.07353 1.72769 1.70072
v 1.03231 1.79996 1.70462
v 3.46771 1.79992 1.70466
v 3.42652 1.72772 1.70074
v 3.37387 1.6633 1.69731
v 3.3114 1.60838 1.69438
v 2.96654 1.28375 1.67698
v 2.70758 0.887201 1.65573
v 2.54925 0.440851 1.63176
v 2.51104 -0.209638 1.59694
v 2.68396 -0.837844 1.56327
v 3.04958 -1.37713 1.53443
v 1.03236 1.79994 3.295
v 1.07353 1.72767 3.29888
v 1.12612 1.6632 3.30237
v 3.0496 -1.37714 3.4653
v 2.68393 -0.837773 3.43632
v 2.51103 -0.209605 3.40269
v 2.54916 0.440869 3.36788
v 2.70763 0.887189 3.34392
v 2.96649 1.28382 3.32266
v 3.3114 1.60837 3.30532
v 3.37393 1.66331 3.30229
v 3.42652 1.72774 3.29885
v 3.46775 1.79991 3.29504
v 7.9265 1.72766 1.70081
v 7.87391 1.66323 1.69735
v 7.81136 1.60841 1.69439
v 7.46645 1.2838 1.67702
v 7.20752 0.887268 1.65573
v 7.04916 0.44085 1.63185
v 7.01101 -0.209585 1.59692
v 7.18394 -0.837796 1.56324
v 7.54956 -1.37709 1.53441
v 5.6261 1.66329 1.69725
v 5.57343 1.72773 1.70078
v -3.19998 6.21941 4.49983
v -3.19995 -6.21946 4.49976
v 12.1999 -6.21942 4.49982
v 12.2 6.21946 4.49983
v -3.19997 6.21943 9.4998
v -3.20005 -6.21938 9.49977
v 12.1999 -6.21933 9.49978
v 12.1999 6.21948 9.49983
v -2.16939e-005 -6.2194 14.6998
v -1.64117e-005 -6.21953 -0.700118
v 9.55884e-006 6.21932 -0.70008
v 0.000112861 6.21937 14.6998
v 4.49994 -6.21937 14.6998
v 4.49996 -6.21941 -0.700216
v 4.50004 6.21938 -0.70017
v 4.50008 6.21938 14.6998
v 8.99997 -6.21932 14.6997
v 8.99992 -6.21938 -0.7002
v 8.99996 6.21943 -0.700135
v 8.99999 6.21944 14.6998
v -3.19994 6.21943 11.4998
v -3.2 -6.21938 11.4997
v 12.1999 -6.21932 11.4998
v 12.2 6.21944 11.4998
v -3.19997 6.21938 6.99984
v -3.20002 -6.21941 6.99976
v 12.2 -6.21937 6.99974
v 12.2 6.21938 6.99988
v -3.19988 6.21932 2.49981
v -3.19992 -6.21953 2.49978
v 12.2 -6.2194 2.49978
v 12.2 6.21937 2.49991
v 2.00002 -6.21942 14.6997
v 1.99996 -6.21946 -0.700149
v 2.00003 6.21941 -0.700184
v 2.00003 6.21946 14.6998
v 6.99998 -6.21933 14.6997
v 6.99997 -6.21938 -0.700247
v 7 6.21943 -0.700171
v 7.00003 6.21948 14.6997
v -3.19998 -6.21946 10.4888
v -3.19992 6.21937 10.4889
v 12.2 6.21942 10.4889
v 12.1999 -6.21934 10.4888
v -3.2 -6.21941 5.98883
v -3.19997 6.21935 5.98895
v 12.2 6.21941 5.98893
v 12.1999 -6.21936 5.9889
v -3.19994 -6.2195 1.48886
v -3.19993 6.21938 1.48887
v 12.2 6.21942 1.4889
v 12.2 -6.21942 1.48887
v 1.89051 -1.85921e-005 -0.000129956
v -4.34123e-005 1.89054 -0.000138147
v -3.52206e-005 -1.85921e-005 1.89041

#List of body polygons
f 1 2 3
f 4 1 3
f 4 5 1
f 4 6 5
f 5 6 7
f 7 6 8
f 9 8 10
f 11 10 12
f 11 9 10
f 10 13 12
f 12 13 14
f 15 12 14
f 15 16 12
f 15 17 16
f 16 17 18
f 18 17 19
f 19 17 20
f 21 19 20
f 21 22 19
f 21 23 22
f 21 24 23
f 14 13 25
f 25 13 26
f 27 26 28
f 29 28 30
f 31 30 32
f 33 32 34
f 33 31 32
f 35 36 37
f 37 36 38
f 39 38 40
f 41 40 42
f 43 41 42
f 43 44 41
f 43 34 44
f 44 34 2
f 2 34 3
f 3 34 32
f 36 45 38
f 31 29 30
f 29 27 28
f 27 25 26
f 9 7 8
f 41 39 40
f 39 37 38
f 46 47 48
f 48 47 49
f 49 47 50
f 51 50 52
f 53 52 54
f 55 53 54
f 52 56 54
f 53 51 52
f 51 49 50
f 57 58 59
f 59 58 60
f 60 58 61
f 61 58 62
f 62 58 63
f 63 58 64
f 64 58 65
f 65 58 66
f 66 58 67
f 67 58 68
f 68 58 69
f 69 58 70
f 70 58 71
f 71 58 72
f 72 58 73
f 73 58 74
f 75 76 77
f 77 76 78
f 78 76 79
f 79 76 80
f 80 76 81
f 81 76 82
f 82 76 83
f 83 76 84
f 84 76 85
f 85 76 86
f 87 88 89
f 87 90 88
f 88 90 91
f 92 88 91
f 88 93 89
f 89 93 94
f 94 93 95
f 96 95 97
f 96 94 95
f 98 99 95
f 95 99 97
f 100 101 102
f 102 101 103
f 103 101 104
f 105 106 107
f 107 106 108
f 109 108 110
f 111 109 110
f 111 112 109
f 108 113 110
f 110 113 114
f 114 113 115
f 116 115 117
f 116 114 115
f 116 118 114
f 114 118 119
f 115 113 120
f 120 113 121
f 122 120 121
f 115 123 117
f 117 123 124
f 109 107 108
f 125 126 127
f 127 126 128
f 128 126 129
f 130 129 131
f 132 131 133
f 132 130 131
f 131 134 133
f 130 128 129
f 135 136 137
f 137 136 138
f 139 137 138
f 57 140 58
f 58 140 141
f 142 58 141
f 142 143 58
f 58 143 144
f 145 58 144
f 145 146 58
f 58 146 147
f 148 58 147
f 148 74 58
f 149 150 151
f 151 150 152
f 153 151 152
f 153 154 151
f 153 155 154
f 154 155 156
f 156 155 157
f 157 155 158
f 150 159 152
f 160 161 162
f 162 161 163
f 164 165 166
f 167 164 166
f 168 169 170
f 171 168 170
f 171 172 168
f 168 172 173
f 173 172 174
f 175 174 176
f 177 175 176
f 170 178 179
f 170 169 178
f 175 173 174
f 178 180 179
f 179 180 181
f 181 180 166
f 165 181 166
f 182 183 184
f 184 183 185
f 186 184 185
f 186 187 184
f 186 188 187
f 187 188 189
f 189 188 190
f 191 190 192
f 193 192 194
f 195 194 196
f 197 196 198
f 199 197 198
f 197 195 196
f 195 193 194
f 193 191 192
f 191 189 190
f 200 201 202
f 202 201 203
f 204 205 206
f 206 205 207
f 208 209 210
f 210 209 211
f 212 210 211
f 212 213 210
f 212 214 213
f 213 214 215
f 215 214 216
f 217 215 216
f 209 218 211
f 219 220 221
f 221 220 222
f 223 221 222
f 223 224 221
f 221 224 225
f 226 227 228
f 228 227 229
f 230 231 232
f 232 231 233
f 234 232 233
f 234 235 232
f 234 236 235
f 235 236 237
f 237 236 238
f 239 238 240
f 239 237 238
f 238 241 240
f 240 241 242
f 243 242 244
f 245 244 246
f 247 245 246
f 245 243 244
f 243 240 242
f 248 249 250
f 250 249 251
f 252 253 254
f 254 253 255
f 255 253 256
f 257 256 258
f 259 258 260
f 261 260 262
f 263 262 264
f 265 264 266
f 267 266 268
f 267 265 266
f 266 269 268
f 265 263 264
f 263 261 262
f 261 259 260
f 259 257 258
f 257 255 256
f 270 271 272
f 272 271 273
f 274 273 275
f 276 275 277
f 278 277 279
f 280 278 279
f 280 281 278
f 280 282 281
f 281 282 283
f 283 282 284
f 285 283 284
f 278 276 277
f 276 274 275
f 274 272 273
f 286 287 288
f 288 287 289
f 290 289 291
f 292 291 293
f 294 293 295
f 296 294 295
f 296 297 294
f 296 298 297
f 297 298 299
f 299 298 300
f 301 299 300
f 294 292 293
f 292 290 291
f 290 288 289
f 302 303 304
f 304 303 305
f 306 305 307
f 308 307 309
f 310 308 309
f 310 311 308
f 310 312 311
f 311 312 313
f 313 312 314
f 315 314 316
f 317 315 316
f 315 313 314
f 308 306 307
f 306 304 305
f 318 319 320
f 320 319 321
f 321 319 322
f 323 322 324
f 325 323 324
f 325 326 323
f 324 322 327
f 327 322 328
f 329 327 328
f 322 323 321
f 321 323 330
f 331 330 332
f 333 331 332
f 333 334 331
f 333 335 334
f 330 336 332
f 332 336 337
f 331 321 330
f 338 339 340
f 340 339 341
f 341 339 342
f 343 342 344
f 345 344 346
f 347 346 348
f 347 345 346
f 346 349 348
f 348 349 350
f 350 349 351
f 352 351 353
f 352 350 351
f 345 343 344
f 343 341 342
f 354 355 356
f 356 355 357
f 357 355 358
f 359 360 361
f 361 360 362
f 363 361 362
f 75 364 76
f 76 364 365
f 366 76 365
f 366 367 76
f 76 367 368
f 369 76 368
f 369 370 76
f 76 370 371
f 372 76 371
f 372 373 76
f 76 373 374
f 375 76 374
f 375 376 76
f 76 376 377
f 378 76 377
f 378 86 76
f 379 380 381
f 382 381 383
f 382 379 381
f 384 385 386
f 384 387 385
f 385 387 388
f 389 385 388
f 385 390 386
f 386 390 391
f 391 390 381
f 380 391 381
f 381 392 383
f 564 565 566
f 567 564 566
f 567 568 564
f 567 569 568
f 568 569 570
f 570 569 571
f 572 571 573
f 574 573 575
f 574 572 573
f 573 576 575
f 575 576 577
f 578 575 577
f 578 579 575
f 578 580 579
f 579 580 581
f 581 580 582
f 582 580 583
f 584 582 583
f 584 585 582
f 584 586 585
f 584 587 586
f 577 576 588
f 588 576 589
f 590 589 591
f 592 591 593
f 594 593 595
f 596 595 597
f 596 594 595
f 598 599 600
f 600 599 601
f 602 601 603
f 604 603 605
f 606 604 605
f 606 607 604
f 606 597 607
f 607 597 565
f 565 597 566
f 566 597 595
f 599 608 601
f 594 592 593
f 592 590 591
f 590 588 589
f 572 570 571
f 604 602 603
f 602 600 601
f 609 610 611
f 611 610 612
f 612 610 613
f 614 613 615
f 616 615 617
f 618 616 617
f 615 619 617
f 616 614 615
f 614 612 613
f 620 621 622
f 622 621 623
f 623 621 624
f 624 621 625
f 625 621 626
f 626 621 627
f 627 621 628
f 628 621 629
f 629 621 630
f 630 621 631
f 631 621 632
f 632 621 633
f 633 621 634
f 634 621 635
f 635 621 636
f 636 621 637
f 638 639 640
f 640 639 641
f 641 639 642
f 642 639 643
f 643 639 644
f 644 639 645
f 645 639 646
f 646 639 647
f 647 639 648
f 648 639 649
f 650 651 652
f 650 653 651
f 651 653 654
f 655 651 654
f 651 656 652
f 652 656 657
f 657 656 658
f 659 658 660
f 659 657 658
f 661 662 658
f 658 662 660
f 663 664 665
f 665 664 666
f 666 664 667
f 668 669 670
f 670 669 671
f 672 671 673
f 674 672 673
f 674 675 672
f 671 676 673
f 673 676 677
f 677 676 678
f 679 678 680
f 679 677 678
f 679 681 677
f 677 681 682
f 678 676 683
f 683 676 684
f 685 683 684
f 678 686 680
f 680 686 687
f 672 670 671
f 688 689 690
f 690 689 691
f 691 689 692
f 693 692 694
f 695 694 696
f 695 693 694
f 694 697 696
f 693 691 692
f 698 699 700
f 700 699 701
f 702 700 701
f 620 703 621
f 621 703 704
f 705 621 704
f 705 706 621
f 621 706 707
f 708 621 707
f 708 709 621
f 621 709 710
f 711 621 710
f 711 637 621
f 712 713 714
f 714 713 715
f 716 714 715
f 716 717 714
f 716 718 717
f 717 718 719
f 719 718 720
f 720 718 721
f 713 722 715
f 723 724 725
f 725 724 726
f 727 728 729
f 730 727 729
f 731 732 733
f 734 731 733
f 734 735 731
f 731 735 736
f 736 735 737
f 738 737 739
f 740 738 739
f 733 741 742
f 733 732 741
f 738 736 737
f 741 743 742
f 742 743 744
f 744 743 729
f 728 744 729
f 745 746 747
f 747 746 748
f 749 747 748
f 749 750 747
f 749 751 750
f 750 751 752
f 752 751 753
f 754 753 755
f 756 755 757
f 758 757 759
f 760 759 761
f 762 760 761
f 760 758 759
f 758 756 757
f 756 754 755
f 754 752 753
f 763 764 765
f 765 764 766
f 767 768 769
f 769 768 770
f 771 772 773
f 773 772 774
f 775 773 774
f 775 776 773
f 775 777 776
f 776 777 778
f 778 777 779
f 780 778 779
f 772 781 774
f 782 783 784
f 784 783 785
f 786 784 785
f 786 787 784
f 784 787 788
f 789 790 791
f 791 790 792
f 793 794 795
f 795 794 796
f 797 795 796
f 797 798 795
f 797 799 798
f 798 799 800
f 800 799 801
f 802 801 803
f 802 800 801
f 801 804 803
f 803 804 805
f 806 805 807
f 808 807 809
f 810 808 809
f 808 806 807
f 806 803 805
f 811 812 813
f 813 812 814
f 815 816 817
f 817 816 818
f 818 816 819
f 820 819 821
f 822 821 823
f 824 823 825
f 826 825 827
f 828 827 829
f 830 829 831
f 830 828 829
f 829 832 831
f 828 826 827
f 826 824 825
f 824 822 823
f 822 820 821
f 820 818 819
f 833 834 835
f 835 834 836
f 837 836 838
f 839 838 840
f 841 840 842
f 843 841 842
f 843 844 841
f 843 845 844
f 844 845 846
f 846 845 847
f 848 846 847
f 841 839 840
f 839 837 838
f 837 835 836
f 849 850 851
f 851 850 852
f 853 852 854
f 855 854 856
f 857 856 858
f 859 857 858
f 859 860 857
f 859 861 860
f 860 861 862
f 862 861 863
f 864 862 863
f 857 855 856
f 855 853 854
f 853 851 852
f 865 866 867
f 867 866 868
f 869 868 870
f 871 870 872
f 873 871 872
f 873 874 871
f 873 875 874
f 874 875 876
f 876 875 877
f 878 877 879
f 880 878 879
f 878 876 877
f 871 869 870
f 869 867 868
f 881 882 883
f 883 882 884
f 884 882 885
f 886 885 887
f 888 886 887
f 888 889 886
f 887 885 890
f 890 885 891
f 892 890 891
f 885 886 884
f 884 886 893
f 894 893 895
f 896 894 895
f 896 897 894
f 896 898 897
f 893 899 895
f 895 899 900
f 894 884 893
f 901 902 903
f 903 902 904
f 904 902 905
f 906 905 907
f 908 907 909
f 910 909 911
f 910 908 909
f 909 912 911
f 911 912 913
f 913 912 914
f 915 914 916
f 915 913 914
f 908 906 907
f 906 904 905
f 917 918 919
f 919 918 920
f 920 918 921
f 922 923 924
f 924 923 925
f 926 924 925
f 638 927 639
f 639 927 928
f 929 639 928
f 929 930 639
f 639 930 931
f 932 639 931
f 932 933 639
f 639 933 934
f 935 639 934
f 935 936 639
f 639 936 937
f 938 639 937
f 938 939 639
f 639 939 940
f 941 639 940
f 941 649 639
f 942 943 944
f 945 944 946
f 945 942 944
f 947 948 949
f 947 950 948
f 948 950 951
f 952 948 951
f 948 953 949
f 949 953 954
f 954 953 944
f 943 954 944
f 944 955 946
f 1127 1128 1129
f 1130 1127 1129
f 1130 1131 1127
f 1130 1132 1131
f 1131 1132 1133
f 1133 1132 1134
f 1135 1134 1136
f 1137 1136 1138
f 1137 1135 1136
f 1136 1139 1138
f 1138 1139 1140
f 1141 1138 1140
f 1141 1142 1138
f 1141 1143 1142
f 1142 1143 1144
f 1144 1143 1145
f 1145 1143 1146
f 1147 1145 1146
f 1147 1148 1145
f 1147 1149 1148
f 1147 1150 1149
f 1140 1139 1151
f 1151 1139 1152
f 1153 1152 1154
f 1155 1154 1156
f 1157 1156 1158
f 1159 1158 1160
f 1159 1157 1158
f 1161 1162 1163
f 1163 1162 1164
f 1165 1164 1166
f 1167 1166 1168
f 1169 1167 1168
f 1169 1170 1167
f 1169 1160 1170
f 1170 1160 1128
f 1128 1160 1129
f 1129 1160 1158
f 1162 1171 1164
f 1157 1155 1156
f 1155 1153 1154
f 1153 1151 1152
f 1135 1133 1134
f 1167 1165 1166
f 1165 1163 1164
f 1172 1173 1174
f 1174 1173 1175
f 1175 1173 1176
f 1177 1176 1178
f 1179 1178 1180
f 1181 1179 1180
f 1178 1182 1180
f 1179 1177 1178
f 1177 1175 1176
f 1183 1184 1185
f 1185 1184 1186
f 1186 1184 1187
f 1187 1184 1188
f 1188 1184 1189
f 1189 1184 1190
f 1190 1184 1191
f 1191 1184 1192
f 1192 1184 1193
f 1193 1184 1194
f 1194 1184 1195
f 1195 1184 1196
f 1196 1184 1197
f 1197 1184 1198
f 1198 1184 1199
f 1199 1184 1200
f 1201 1202 1203
f 1203 1202 1204
f 1204 1202 1205
f 1205 1202 1206
f 1206 1202 1207
f 1207 1202 1208
f 1208 1202 1209
f 1209 1202 1210
f 1210 1202 1211
f 1211 1202 1212
f 1213 1214 1215
f 1213 1216 1214
f 1214 1216 1217
f 1218 1214 1217
f 1214 1219 1215
f 1215 1219 1220
f 1220 1219 1221
f 1222 1221 1223
f 1222 1220 1221
f 1224 1225 1221
f 1221 1225 1223
f 1226 1227 1228
f 1228 1227 1229
f 1229 1227 1230
f 1231 1232 1233
f 1233 1232 1234
f 1235 1234 1236
f 1237 1235 1236
f 1237 1238 1235
f 1234 1239 1236
f 1236 1239 1240
f 1240 1239 1241
f 1242 1241 1243
f 1242 1240 1241
f 1242 1244 1240
f 1240 1244 1245
f 1241 1239 1246
f 1246 1239 1247
f 1248 1246 1247
f 1241 1249 1243
f 1243 1249 1250
f 1235 1233 1234
f 1251 1252 1253
f 1253 1252 1254
f 1254 1252 1255
f 1256 1255 1257
f 1258 1257 1259
f 1258 1256 1257
f 1257 1260 1259
f 1256 1254 1255
f 1261 1262 1263
f 1263 1262 1264
f 1265 1263 1264
f 1183 1266 1184
f 1184 1266 1267
f 1268 1184 1267
f 1268 1269 1184
f 1184 1269 1270
f 1271 1184 1270
f 1271 1272 1184
f 1184 1272 1273
f 1274 1184 1273
f 1274 1200 1184
f 1275 1276 1277
f 1277 1276 1278
f 1279 1277 1278
f 1279 1280 1277
f 1279 1281 1280
f 1280 1281 1282
f 1282 1281 1283
f 1283 1281 1284
f 1276 1285 1278
f 1286 1287 1288
f 1288 1287 1289
f 1290 1291 1292
f 1293 1290 1292
f 1294 1295 1296
f 1297 1294 1296
f 1297 1298 1294
f 1294 1298 1299
f 1299 1298 1300
f 1301 1300 1302
f 1303 1301 1302
f 1296 1304 1305
f 1296 1295 1304
f 1301 1299 1300
f 1304 1306 1305
f 1305 1306 1307
f 1307 1306 1292
f 1291 1307 1292
f 1308 1309 1310
f 1310 1309 1311
f 1312 1310 1311
f 1312 1313 1310
f 1312 1314 1313
f 1313 1314 1315
f 1315 1314 1316
f 1317 1316 1318
f 1319 1318 1320
f 1321 1320 1322
f 1323 1322 1324
f 1325 1323 1324
f 1323 1321 1322
f 1321 1319 1320
f 1319 1317 1318
f 1317 1315 1316
f 1326 1327 1328
f 1328 1327 1329
f 1330 1331 1332
f 1332 1331 1333
f 1334 1335 1336
f 1336 1335 1337
f 1338 1336 1337
f 1338 1339 1336
f 1338 1340 1339
f 1339 1340 1341
f 1341 1340 1342
f 1343 1341 1342
f 1335 1344 1337
f 1345 1346 1347
f 1347 1346 1348
f 1349 1347 1348
f 1349 1350 1347
f 1347 1350 1351
f 1352 1353 1354
f 1354 1353 1355
f 1356 1357 1358
f 1358 1357 1359
f 1360 1358 1359
f 1360 1361 1358
f 1360 1362 1361
f 1361 1362 1363
f 1363 1362 1364
f 1365 1364 1366
f 1365 1363 1364
f 1364 1367 1366
f 1366 1367 1368
f 1369 1368 1370
f 1371 1370 1372
f 1373 1371 1372
f 1371 1369 1370
f 1369 1366 1368
f 1374 1375 1376
f 1376 1375 1377
f 1378 1379 1380
f 1380 1379 1381
f 1381 1379 1382
f 1383 1382 1384
f 1385 1384 1386
f 1387 1386 1388
f 1389 1388 1390
f 1391 1390 1392
f 1393 1392 1394
f 1393 1391 1392
f 1392 1395 1394
f 1391 1389 1390
f 1389 1387 1388
f 1387 1385 1386
f 1385 1383 1384
f 1383 1381 1382
f 1396 1397 1398
f 1398 1397 1399
f 1400 1399 1401
f 1402 1401 1403
f 1404 1403 1405
f 1406 1404 1405
f 1406 1407 1404
f 1406 1408 1407
f 1407 1408 1409
f 1409 1408 1410
f 1411 1409 1410
f 1404 1402 1403
f 1402 1400 1401
f 1400 1398 1399
f 1412 1413 1414
f 1414 1413 1415
f 1416 1415 1417
f 1418 1417 1419
f 1420 1419 1421
f 1422 1420 1421
f 1422 1423 1420
f 1422 1424 1423
f 1423 1424 1425
f 1425 1424 1426
f 1427 1425 1426
f 1420 1418 1419
f 1418 1416 1417
f 1416 1414 1415
f 1428 1429 1430
f 1430 1429 1431
f 1432 1431 1433
f 1434 1433 1435
f 1436 1434 1435
f 1436 1437 1434
f 1436 1438 1437
f 1437 1438 1439
f 1439 1438 1440
f 1441 1440 1442
f 1443 1441 1442
f 1441 1439 1440
f 1434 1432 1433
f 1432 1430 1431
f 1444 1445 1446
f 1446 1445 1447
f 1447 1445 1448
f 1449 1448 1450
f 1451 1449 1450
f 1451 1452 1449
f 1450 1448 1453
f 1453 1448 1454
f 1455 1453 1454
f 1448 1449 1447
f 1447 1449 1456
f 1457 1456 1458
f 1459 1457 1458
f 1459 1460 1457
f 1459 1461 1460
f 1456 1462 1458
f 1458 1462 1463
f 1457 1447 1456
f 1464 1465 1466
f 1466 1465 1467
f 1467 1465 1468
f 1469 1468 1470
f 1471 1470 1472
f 1473 1472 1474
f 1473 1471 1472
f 1472 1475 1474
f 1474 1475 1476
f 1476 1475 1477
f 1478 1477 1479
f 1478 1476 1477
f 1471 1469 1470
f 1469 1467 1468
f 1480 1481 1482
f 1482 1481 1483
f 1483 1481 1484
f 1485 1486 1487
f 1487 1486 1488
f 1489 1487 1488
f 1201 1490 1202
f 1202 1490 1491
f 1492 1202 1491
f 1492 1493 1202
f 1202 1493 1494
f 1495 1202 1494
f 1495 1496 1202
f 1202 1496 1497
f 1498 1202 1497
f 1498 1499 1202
f 1202 1499 1500
f 1501 1202 1500
f 1501 1502 1202
f 1202 1502 1503
f 1504 1202 1503
f 1504 1212 1202
f 1505 1506 1507
f 1508 1507 1509
f 1508 1505 1507
f 1510 1511 1512
f 1510 1513 1511
f 1511 1513 1514
f 1515 1511 1514
f 1511 1516 1512
f 1512 1516 1517
f 1517 1516 1507
f 1506 1517 1507
f 1507 1518 1509
f 1690 1691 1692
f 1690 1693 1691
f 1691 1694 1692
f 1692 1694 1695
f 1696 1697 1698
f 1698 1697 1699
f 1699 1697 1700
f 1701 1700 1702
f 1703 1702 1704
f 1705 1704 1706
f 1707 1706 1708
f 1709 1708 1710
f 1711 1710 1712
f 1713 1711 1712
f 1711 1709 1710
f 1709 1707 1708
f 1707 1705 1706
f 1705 1703 1704
f 1703 1701 1702
f 1701 1699 1700
f 1714 1715 1716
f 1714 1717 1715
f 1715 1718 1716
f 1716 1718 1719
f 1720 1721 1722
f 1720 1723 1721
f 1722 1724 1725
f 1722 1721 1724
f 1724 1726 1725
f 1725 1726 1727
f 1727 1726 1728
f 1729 1728 1730
f 1731 1730 1732
f 1733 1732 1734
f 1735 1734 1736
f 1737 1735 1736
f 1735 1733 1734
f 1733 1731 1732
f 1731 1729 1730
f 1728 1729 1727
f 1738 1739 1740
f 1740 1739 1741
f 1741 1739 1742
f 1742 1739 1743
f 1743 1739 1744
f 1745 1744 1746
f 1745 1743 1744
f 1747 1748 1739
f 1739 1748 1749
f 1750 1739 1749
f 1750 1751 1739
f 1739 1751 1744
f 1744 1751 1752
f 1753 1744 1752
f 1753 1754 1744
f 1744 1754 1755
f 1756 1757 1744
f 1744 1757 1746
f 1758 1759 1760
f 1760 1759 1761
f 1761 1759 1762
f 1762 1759 1763
f 1763 1759 1764
f 1765 1764 1766
f 1765 1763 1764
f 1767 1768 1759
f 1759 1768 1769
f 1770 1759 1769
f 1770 1771 1759
f 1759 1771 1764
f 1764 1771 1772
f 1773 1764 1772
f 1773 1774 1764
f 1764 1774 1775
f 1776 1777 1764
f 1764 1777 1766
f 1818 1819 1820
f 1818 1821 1819
f 1819 1822 1820
f 1820 1822 1823
f 1824 1825 1826
f 1826 1825 1827
f 1827 1825 1828
f 1829 1828 1830
f 1831 1830 1832
f 1833 1832 1834
f 1835 1834 1836
f 1837 1836 1838
f 1839 1838 1840
f 1841 1839 1840
f 1839 1837 1838
f 1837 1835 1836
f 1835 1833 1834
f 1833 1831 1832
f 1831 1829 1830
f 1829 1827 1828
f 1842 1843 1844
f 1842 1845 1843
f 1843 1846 1844
f 1844 1846 1847
f 1848 1849 1850
f 1848 1851 1849
f 1850 1852 1853
f 1850 1849 1852
f 1852 1854 1853
f 1853 1854 1855
f 1855 1854 1856
f 1857 1856 1858
f 1859 1858 1860
f 1861 1860 1862
f 1863 1862 1864
f 1865 1863 1864
f 1863 1861 1862
f 1861 1859 1860
f 1859 1857 1858
f 1856 1857 1855
f 1866 1867 1868
f 1868 1867 1869
f 1869 1867 1870
f 1870 1867 1871
f 1871 1867 1872
f 1873 1872 1874
f 1873 1871 1872
f 1875 1876 1867
f 1867 1876 1877
f 1878 1867 1877
f 1878 1879 1867
f 1867 1879 1872
f 1872 1879 1880
f 1881 1872 1880
f 1881 1882 1872
f 1872 1882 1883
f 1884 1885 1872
f 1872 1885 1874
f 1886 1887 1888
f 1888 1887 1889
f 1889 1887 1890
f 1890 1887 1891
f 1891 1887 1892
f 1893 1892 1894
f 1893 1891 1892
f 1895 1896 1887
f 1887 1896 1897
f 1898 1887 1897
f 1898 1899 1887
f 1887 1899 1892
f 1892 1899 1900
f 1901 1892 1900
f 1901 1902 1892
f 1892 1902 1903
f 1904 1905 1892
f 1892 1905 1894
f 1946 1947 1948
f 1946 1949 1947
f 1947 1950 1948
f 1948 1950 1951
f 1952 1953 1954
f 1954 1953 1955
f 1955 1953 1956
f 1957 1956 1958
f 1959 1958 1960
f 1961 1960 1962
f 1963 1962 1964
f 1965 1964 1966
f 1967 1966 1968
f 1969 1967 1968
f 1967 1965 1966
f 1965 1963 1964
f 1963 1961 1962
f 1961 1959 1960
f 1959 1957 1958
f 1957 1955 1956
f 1970 1971 1972
f 1970 1973 1971
f 1971 1974 1972
f 1972 1974 1975
f 1976 1977 1978
f 1976 1979 1977
f 1978 1980 1981
f 1978 1977 1980
f 1980 1982 1981
f 1981 1982 1983
f 1983 1982 1984
f 1985 1984 1986
f 1987 1986 1988
f 1989 1988 1990
f 1991 1990 1992
f 1993 1991 1992
f 1991 1989 1990
f 1989 1987 1988
f 1987 1985 1986
f 1984 1985 1983
f 1994 1995 1996
f 1996 1995 1997
f 1997 1995 1998
f 1998 1995 1999
f 1999 1995 2000
f 2001 2000 2002
f 2001 1999 2000
f 2003 2004 1995
f 1995 2004 2005
f 2006 1995 2005
f 2006 2007 1995
f 1995 2007 2000
f 2000 2007 2008
f 2009 2000 2008
f 2009 2010 2000
f 2000 2010 2011
f 2012 2013 2000
f 2000 2013 2002
f 2014 2015 2016
f 2016 2015 2017
f 2017 2015 2018
f 2018 2015 2019
f 2019 2015 2020
f 2021 2020 2022
f 2021 2019 2020
f 2023 2024 2015
f 2015 2024 2025
f 2026 2015 2025
f 2026 2027 2015
f 2015 2027 2020
f 2020 2027 2028
f 2029 2020 2028
f 2029 2030 2020
f 2020 2030 2031
f 2032 2033 2020
f 2020 2033 2022
f 2074 2075 2076
f 2074 2077 2075
f 2075 2077 2078
f 2079 2075 2078
f 2075 2080 2076
f 2076 2080 2081
f 2081 2080 2082
f 2083 2082 2084
f 2083 2081 2082
f 2085 2086 2082
f 2082 2086 2084
f 2087 2088 2089
f 2089 2088 2090
f 2090 2088 2091
f 2092 2093 2094
f 2094 2093 2095
f 2096 2095 2097
f 2098 2096 2097
f 2098 2099 2096
f 2095 2100 2097
f 2097 2100 2101
f 2101 2100 2102
f 2103 2102 2104
f 2103 2101 2102
f 2103 2105 2101
f 2101 2105 2106
f 2102 2100 2107
f 2107 2100 2108
f 2109 2107 2108
f 2102 2110 2104
f 2104 2110 2111
f 2096 2094 2095
f 2112 2113 2114
f 2114 2113 2115
f 2115 2113 2116
f 2117 2116 2118
f 2119 2118 2120
f 2119 2117 2118
f 2118 2121 2120
f 2117 2115 2116
f 2122 2123 2124
f 2124 2123 2125
f 2126 2124 2125
f 2127 2128 2129
f 2130 2129 2131
f 2130 2127 2129
f 2128 2132 2129
f 2129 2132 2133
f 2134 2129 2133
f 2134 2135 2129
f 2129 2135 2136
f 2137 2129 2136
f 2137 2138 2129
f 2129 2138 2139
f 2140 2129 2139
f 2140 2141 2129
f 2129 2141 2142
f 2143 2129 2142
f 2144 2145 2129
f 2129 2145 2146
f 2147 2129 2146
f 2147 2148 2129
f 2129 2148 2131
f 2149 2150 2151
f 2151 2150 2152
f 2153 2151 2152
f 2153 2154 2151
f 2153 2155 2154
f 2154 2155 2156
f 2156 2155 2157
f 2157 2155 2158
f 2150 2159 2152
f 2160 2161 2162
f 2162 2161 2163
f 2164 2165 2166
f 2166 2165 2167
f 2167 2165 2168
f 2169 2168 2170
f 2171 2170 2172
f 2173 2172 2174
f 2175 2174 2176
f 2177 2176 2178
f 2177 2175 2176
f 2176 2179 2178
f 2175 2173 2174
f 2173 2171 2172
f 2171 2169 2170
f 2169 2167 2168
f 2180 2181 2182
f 2182 2181 2183
f 2184 2185 2186
f 2187 2184 2186
f 2187 2188 2184
f 2187 2189 2188
f 2187 2190 2189
f 2189 2190 2191
f 2191 2190 2192
f 2193 2192 2194
f 2195 2194 2196
f 2197 2196 2198
f 2197 2195 2196
f 2199 2200 2201
f 2202 2199 2201
f 2202 2203 2199
f 2202 2204 2203
f 2203 2204 2205
f 2205 2204 2206
f 2207 2206 2208
f 2209 2208 2210
f 2211 2209 2210
f 2201 2212 2213
f 2201 2200 2212
f 2213 2198 2214
f 2213 2212 2198
f 2214 2215 2216
f 2214 2198 2215
f 2215 2198 2196
f 2209 2207 2208
f 2207 2205 2206
f 2195 2193 2194
f 2193 2191 2192
f 2188 2217 2184
f 2184 2217 2218
f 2218 2217 2219
f 2220 2219 2221
f 2222 2221 2223
f 2224 2223 2225
f 2226 2225 2227
f 2228 2227 2229
f 2230 2228 2229
f 2228 2226 2227
f 2226 2224 2225
f 2224 2222 2223
f 2222 2220 2221
f 2220 2218 2219
f 2215 2231 2216
f 2216 2231 2232
f 2232 2231 2233
f 2234 2233 2235
f 2236 2235 2186
f 2185 2236 2186
f 2235 2236 2234
f 2233 2234 2232
f 2237 2238 2239
f 2239 2238 2240
f 2240 2238 2241
f 2242 2240 2241
f 2243 2244 2245
f 2245 2244 2246
f 2247 2248 2249
f 2249 2248 2250
f 2251 2252 2253
f 2253 2252 2254
f 2254 2252 2255
f 2256 2255 2257
f 2258 2257 2259
f 2260 2259 2261
f 2262 2261 2263
f 2264 2263 2265
f 2264 2262 2263
f 2263 2266 2265
f 2262 2260 2261
f 2260 2258 2259
f 2258 2256 2257
f 2256 2254 2255
f 2267 2268 2269
f 2269 2268 2270
f 2271 2269 2270
f 2271 2272 2269
f 2271 2273 2272
f 2272 2273 2274
f 2269 2272 2275
f 2275 2272 2276
f 2277 2276 2278
f 2279 2278 2280
f 2281 2280 2282
f 2283 2282 2284
f 2285 2284 2286
f 2287 2285 2286
f 2285 2283 2284
f 2283 2281 2282
f 2281 2279 2280
f 2279 2277 2278
f 2277 2275 2276
f 2288 2289 2290
f 2290 2289 2291
f 2291 2289 2292
f 2293 2292 2294
f 2295 2293 2294
f 2295 2296 2293
f 2294 2292 2297
f 2297 2292 2298
f 2299 2297 2298
f 2292 2293 2291
f 2291 2293 2300
f 2301 2300 2302
f 2303 2301 2302
f 2303 2304 2301
f 2303 2305 2304
f 2300 2306 2302
f 2302 2306 2307
f 2301 2291 2300
f 2308 2309 2310
f 2310 2309 2311
f 2312 2311 2313
f 2314 2312 2313
f 2314 2315 2312
f 2311 2312 2310
f 2310 2312 2316
f 2317 2316 2318
f 2319 2318 2320
f 2321 2320 2322
f 2323 2322 2324
f 2325 2324 2326
f 2327 2326 2328
f 2327 2325 2326
f 2325 2323 2324
f 2323 2321 2322
f 2321 2319 2320
f 2319 2317 2318
f 2317 2310 2316
f 2329 2330 2331
f 2331 2330 2332
f 2332 2330 2333
f 2334 2335 2336
f 2334 2337 2335
f 2338 2339 2340
f 2338 2341 2339
f 2340 2342 2343
f 2340 2339 2342
f 2343 2344 2345
f 2343 2342 2344
f 2344 2346 2345
f 2345 2346 2347
f 2347 2346 2348
f 2349 2348 2350
f 2335 2350 2351
f 2336 2351 2352
f 2336 2335 2351
f 2353 2354 2351
f 2351 2354 2352
f 2350 2335 2349
f 2347 2348 2349
f 2355 2356 2357
f 2357 2356 2358
f 2358 2356 2359
f 2360 2359 2361
f 2362 2361 2363
f 2362 2360 2361
f 2361 2364 2363
f 2363 2364 2365
f 2366 2365 2367
f 2368 2367 2369
f 2370 2369 2371
f 2370 2368 2369
f 2369 2372 2371
f 2368 2366 2367
f 2366 2363 2365
f 2360 2358 2359
f 2373 2374 2375
f 2375 2374 2376
f 2377 2378 2379
f 2380 2379 2381
f 2382 2381 2383
f 2384 2383 2385
f 2386 2385 2387
f 2388 2387 2389
f 2390 2389 2391
f 2392 2391 2393
f 2392 2390 2391
f 2394 2379 2395
f 2395 2379 2378
f 2390 2388 2389
f 2388 2386 2387
f 2386 2384 2385
f 2384 2382 2383
f 2382 2380 2381
f 2396 2397 2380
f 2380 2397 2377
f 2379 2380 2377
f 2398 2399 2400
f 2400 2399 2401
f 2401 2399 2402
f 2403 2402 2404
f 2405 2404 2406
f 2405 2403 2404
f 2404 2407 2406
f 2406 2407 2408
f 2409 2408 2410
f 2411 2410 2412
f 2413 2412 2414
f 2413 2411 2412
f 2412 2415 2414
f 2411 2409 2410
f 2409 2406 2408
f 2403 2401 2402
f 2416 2417 2418
f 2418 2417 2419
f 2420 2418 2419
f 2420 2421 2418
f 2420 2422 2421
f 2420 2423 2422
f 2424 2425 2426
f 2426 2425 2427
f 2428 2426 2427
f 2428 2429 2426
f 2428 2430 2429
f 2428 2431 2430
f 2432 2433 2434
f 2434 2433 2435
f 2436 2434 2435
f 2436 2437 2434
f 2436 2438 2437
f 2436 2439 2438
f 2440 2441 2442
f 2442 2441 2443
f 2444 2442 2443
f 2444 2445 2442
f 2444 2446 2445
f 2444 2447 2446
f 2448 2449 2450
f 2450 2449 2451
f 2452 2450 2451
f 2453 2454 2455
f 2456 2455 2457
f 2456 2453 2455
f 2454 2458 2455
f 2455 2458 2459
f 2460 2455 2459
f 2460 2461 2455
f 2455 2461 2462
f 2463 2455 2462
f 2463 2464 2455
f 2455 2464 2465
f 2466 2455 2465
f 2466 2467 2455
f 2455 2467 2468
f 2469 2455 2468
f 2469 2470 2455
f 2471 2472 2455
f 2455 2472 2473
f 2474 2455 2473
f 2474 2475 2455
f 2455 2475 2457
f 2476 2477 2478
f 2479 2478 2480
f 2479 2476 2478
f 2481 2482 2483
f 2481 2484 2482
f 2482 2484 2485
f 2486 2482 2485
f 2482 2487 2483
f 2483 2487 2488
f 2488 2487 2478
f 2477 2488 2478
f 2478 2489 2480
f 2670 2671 2672
f 2670 2673 2671
f 2671 2673 2674
f 2675 2671 2674
f 2671 2676 2672
f 2672 2676 2677
f 2677 2676 2678
f 2679 2678 2680
f 2679 2677 2678
f 2681 2682 2678
f 2678 2682 2680
f 2683 2684 2685
f 2685 2684 2686
f 2686 2684 2687
f 2688 2689 2690
f 2690 2689 2691
f 2692 2691 2693
f 2694 2692 2693
f 2694 2695 2692
f 2691 2696 2693
f 2693 2696 2697
f 2697 2696 2698
f 2699 2698 2700
f 2699 2697 2698
f 2699 2701 2697
f 2697 2701 2702
f 2698 2696 2703
f 2703 2696 2704
f 2705 2703 2704
f 2698 2706 2700
f 2700 2706 2707
f 2692 2690 2691
f 2708 2709 2710
f 2710 2709 2711
f 2711 2709 2712
f 2713 2712 2714
f 2715 2714 2716
f 2715 2713 2714
f 2714 2717 2716
f 2713 2711 2712
f 2718 2719 2720
f 2720 2719 2721
f 2722 2720 2721
f 2723 2724 2725
f 2726 2725 2727
f 2726 2723 2725
f 2724 2728 2725
f 2725 2728 2729
f 2730 2725 2729
f 2730 2731 2725
f 2725 2731 2732
f 2733 2725 2732
f 2733 2734 2725
f 2725 2734 2735
f 2736 2725 2735
f 2736 2737 2725
f 2725 2737 2738
f 2739 2725 2738
f 2740 2741 2725
f 2725 2741 2742
f 2743 2725 2742
f 2743 2744 2725
f 2725 2744 2727
f 2745 2746 2747
f 2747 2746 2748
f 2749 2747 2748
f 2749 2750 2747
f 2749 2751 2750
f 2750 2751 2752
f 2752 2751 2753
f 2753 2751 2754
f 2746 2755 2748
f 2756 2757 2758
f 2758 2757 2759
f 2760 2761 2762
f 2762 2761 2763
f 2763 2761 2764
f 2765 2764 2766
f 2767 2766 2768
f 2769 2768 2770
f 2771 2770 2772
f 2773 2772 2774
f 2773 2771 2772
f 2772 2775 2774
f 2771 2769 2770
f 2769 2767 2768
f 2767 2765 2766
f 2765 2763 2764
f 2776 2777 2778
f 2778 2777 2779
f 2780 2781 2782
f 2783 2780 2782
f 2783 2784 2780
f 2783 2785 2784
f 2783 2786 2785
f 2785 2786 2787
f 2787 2786 2788
f 2789 2788 2790
f 2791 2790 2792
f 2793 2792 2794
f 2793 2791 2792
f 2795 2796 2797
f 2798 2795 2797
f 2798 2799 2795
f 2798 2800 2799
f 2799 2800 2801
f 2801 2800 2802
f 2803 2802 2804
f 2805 2804 2806
f 2807 2805 2806
f 2797 2808 2809
f 2797 2796 2808
f 2809 2794 2810
f 2809 2808 2794
f 2810 2811 2812
f 2810 2794 2811
f 2811 2794 2792
f 2805 2803 2804
f 2803 2801 2802
f 2791 2789 2790
f 2789 2787 2788
f 2784 2813 2780
f 2780 2813 2814
f 2814 2813 2815
f 2816 2815 2817
f 2818 2817 2819
f 2820 2819 2821
f 2822 2821 2823
f 2824 2823 2825
f 2826 2824 2825
f 2824 2822 2823
f 2822 2820 2821
f 2820 2818 2819
f 2818 2816 2817
f 2816 2814 2815
f 2811 2827 2812
f 2812 2827 2828
f 2828 2827 2829
f 2830 2829 2831
f 2832 2831 2782
f 2781 2832 2782
f 2831 2832 2830
f 2829 2830 2828
f 2833 2834 2835
f 2835 2834 2836
f 2836 2834 2837
f 2838 2836 2837
f 2839 2840 2841
f 2841 2840 2842
f 2843 2844 2845
f 2845 2844 2846
f 2847 2848 2849
f 2849 2848 2850
f 2850 2848 2851
f 2852 2851 2853
f 2854 2853 2855
f 2856 2855 2857
f 2858 2857 2859
f 2860 2859 2861
f 2860 2858 2859
f 2859 2862 2861
f 2858 2856 2857
f 2856 2854 2855
f 2854 2852 2853
f 2852 2850 2851
f 2863 2864 2865
f 2865 2864 2866
f 2867 2865 2866
f 2867 2868 2865
f 2867 2869 2868
f 2868 2869 2870
f 2865 2868 2871
f 2871 2868 2872
f 2873 2872 2874
f 2875 2874 2876
f 2877 2876 2878
f 2879 2878 2880
f 2881 2880 2882
f 2883 2881 2882
f 2881 2879 2880
f 2879 2877 2878
f 2877 2875 2876
f 2875 2873 2874
f 2873 2871 2872
f 2884 2885 2886
f 2886 2885 2887
f 2887 2885 2888
f 2889 2888 2890
f 2891 2889 2890
f 2891 2892 2889
f 2890 2888 2893
f 2893 2888 2894
f 2895 2893 2894
f 2888 2889 2887
f 2887 2889 2896
f 2897 2896 2898
f 2899 2897 2898
f 2899 2900 2897
f 2899 2901 2900
f 2896 2902 2898
f 2898 2902 2903
f 2897 2887 2896
f 2904 2905 2906
f 2906 2905 2907
f 2908 2907 2909
f 2910 2908 2909
f 2910 2911 2908
f 2907 2908 2906
f 2906 2908 2912
f 2913 2912 2914
f 2915 2914 2916
f 2917 2916 2918
f 2919 2918 2920
f 2921 2920 2922
f 2923 2922 2924
f 2923 2921 2922
f 2921 2919 2920
f 2919 2917 2918
f 2917 2915 2916
f 2915 2913 2914
f 2913 2906 2912
f 2925 2926 2927
f 2927 2926 2928
f 2928 2926 2929
f 2930 2931 2932
f 2930 2933 2931
f 2934 2935 2936
f 2934 2937 2935
f 2936 2938 2939
f 2936 2935 2938
f 2939 2940 2941
f 2939 2938 2940
f 2940 2942 2941
f 2941 2942 2943
f 2943 2942 2944
f 2945 2944 2946
f 2931 2946 2947
f 2932 2947 2948
f 2932 2931 2947
f 2949 2950 2947
f 2947 2950 2948
f 2946 2931 2945
f 2943 2944 2945
f 2951 2952 2953
f 2953 2952 2954
f 2954 2952 2955
f 2956 2955 2957
f 2958 2957 2959
f 2958 2956 2957
f 2957 2960 2959
f 2959 2960 2961
f 2962 2961 2963
f 2964 2963 2965
f 2966 2965 2967
f 2966 2964 2965
f 2965 2968 2967
f 2964 2962 2963
f 2962 2959 2961
f 2956 2954 2955
f 2969 2970 2971
f 2971 2970 2972
f 2973 2974 2975
f 2976 2975 2977
f 2978 2977 2979
f 2980 2979 2981
f 2982 2981 2983
f 2984 2983 2985
f 2986 2985 2987
f 2988 2987 2989
f 2988 2986 2987
f 2990 2975 2991
f 2991 2975 2974
f 2986 2984 2985
f 2984 2982 2983
f 2982 2980 2981
f 2980 2978 2979
f 2978 2976 2977
f 2992 2993 2976
f 2976 2993 2973
f 2975 2976 2973
f 2994 2995 2996
f 2996 2995 2997
f 2997 2995 2998
f 2999 2998 3000
f 3001 3000 3002
f 3001 2999 3000
f 3000 3003 3002
f 3002 3003 3004
f 3005 3004 3006
f 3007 3006 3008
f 3009 3008 3010
f 3009 3007 3008
f 3008 3011 3010
f 3007 3005 3006
f 3005 3002 3004
f 2999 2997 2998
f 3012 3013 3014
f 3014 3013 3015
f 3016 3014 3015
f 3016 3017 3014
f 3016 3018 3017
f 3016 3019 3018
f 3020 3021 3022
f 3022 3021 3023
f 3024 3022 3023
f 3024 3025 3022
f 3024 3026 3025
f 3024 3027 3026
f 3028 3029 3030
f 3030 3029 3031
f 3032 3030 3031
f 3032 3033 3030
f 3032 3034 3033
f 3032 3035 3034
f 3036 3037 3038
f 3038 3037 3039
f 3040 3038 3039
f 3040 3041 3038
f 3040 3042 3041
f 3040 3043 3042
f 3044 3045 3046
f 3046 3045 3047
f 3048 3046 3047
f 3049 3050 3051
f 3052 3051 3053
f 3052 3049 3051
f 3050 3054 3051
f 3051 3054 3055
f 3056 3051 3055
f 3056 3057 3051
f 3051 3057 3058
f 3059 3051 3058
f 3059 3060 3051
f 3051 3060 3061
f 3062 3051 3061
f 3062 3063 3051
f 3051 3063 3064
f 3065 3051 3064
f 3065 3066 3051
f 3067 3068 3051
f 3051 3068 3069
f 3070 3051 3069
f 3070 3071 3051
f 3051 3071 3053
f 3072 3073 3074
f 3075 3074 3076
f 3075 3072 3074
f 3077 3078 3079
f 3077 3080 3078
f 3078 3080 3081
f 3082 3078 3081
f 3078 3083 3079
f 3079 3083 3084
f 3084 3083 3074
f 3073 3084 3074
f 3074 3085 3076
f 3266 3267 3268
f 3266 3269 3267
f 3267 3269 3270
f 3271 3267 3270
f 3267 3272 3268
f 3268 3272 3273
f 3273 3272 3274
f 3275 3274 3276
f 3275 3273 3274
f 3277 3278 3274
f 3274 3278 3276
f 3279 3280 3281
f 3281 3280 3282
f 3282 3280 3283
f 3284 3285 3286
f 3286 3285 3287
f 3288 3287 3289
f 3290 3288 3289
f 3290 3291 3288
f 3287 3292 3289
f 3289 3292 3293
f 3293 3292 3294
f 3295 3294 3296
f 3295 3293 3294
f 3295 3297 3293
f 3293 3297 3298
f 3294 3292 3299
f 3299 3292 3300
f 3301 3299 3300
f 3294 3302 3296
f 3296 3302 3303
f 3288 3286 3287
f 3304 3305 3306
f 3306 3305 3307
f 3307 3305 3308
f 3309 3308 3310
f 3311 3310 3312
f 3311 3309 3310
f 3310 3313 3312
f 3309 3307 3308
f 3314 3315 3316
f 3316 3315 3317
f 3318 3316 3317
f 3319 3320 3321
f 3322 3321 3323
f 3322 3319 3321
f 3320 3324 3321
f 3321 3324 3325
f 3326 3321 3325
f 3326 3327 3321
f 3321 3327 3328
f 3329 3321 3328
f 3329 3330 3321
f 3321 3330 3331
f 3332 3321 3331
f 3332 3333 3321
f 3321 3333 3334
f 3335 3321 3334
f 3336 3337 3321
f 3321 3337 3338
f 3339 3321 3338
f 3339 3340 3321
f 3321 3340 3323
f 3341 3342 3343
f 3343 3342 3344
f 3345 3343 3344
f 3345 3346 3343
f 3345 3347 3346
f 3346 3347 3348
f 3348 3347 3349
f 3349 3347 3350
f 3342 3351 3344
f 3352 3353 3354
f 3354 3353 3355
f 3356 3357 3358
f 3358 3357 3359
f 3359 3357 3360
f 3361 3360 3362
f 3363 3362 3364
f 3365 3364 3366
f 3367 3366 3368
f 3369 3368 3370
f 3369 3367 3368
f 3368 3371 3370
f 3367 3365 3366
f 3365 3363 3364
f 3363 3361 3362
f 3361 3359 3360
f 3372 3373 3374
f 3374 3373 3375
f 3376 3377 3378
f 3379 3376 3378
f 3379 3380 3376
f 3379 3381 3380
f 3379 3382 3381
f 3381 3382 3383
f 3383 3382 3384
f 3385 3384 3386
f 3387 3386 3388
f 3389 3388 3390
f 3389 3387 3388
f 3391 3392 3393
f 3394 3391 3393
f 3394 3395 3391
f 3394 3396 3395
f 3395 3396 3397
f 3397 3396 3398
f 3399 3398 3400
f 3401 3400 3402
f 3403 3401 3402
f 3393 3404 3405
f 3393 3392 3404
f 3405 3390 3406
f 3405 3404 3390
f 3406 3407 3408
f 3406 3390 3407
f 3407 3390 3388
f 3401 3399 3400
f 3399 3397 3398
f 3387 3385 3386
f 3385 3383 3384
f 3380 3409 3376
f 3376 3409 3410
f 3410 3409 3411
f 3412 3411 3413
f 3414 3413 3415
f 3416 3415 3417
f 3418 3417 3419
f 3420 3419 3421
f 3422 3420 3421
f 3420 3418 3419
f 3418 3416 3417
f 3416 3414 3415
f 3414 3412 3413
f 3412 3410 3411
f 3407 3423 3408
f 3408 3423 3424
f 3424 3423 3425
f 3426 3425 3427
f 3428 3427 3378
f 3377 3428 3378
f 3427 3428 3426
f 3425 3426 3424
f 3429 3430 3431
f 3431 3430 3432
f 3432 3430 3433
f 3434 3432 3433
f 3435 3436 3437
f 3437 3436 3438
f 3439 3440 3441
f 3441 3440 3442
f 3443 3444 3445
f 3445 3444 3446
f 3446 3444 3447
f 3448 3447 3449
f 3450 3449 3451
f 3452 3451 3453
f 3454 3453 3455
f 3456 3455 3457
f 3456 3454 3455
f 3455 3458 3457
f 3454 3452 3453
f 3452 3450 3451
f 3450 3448 3449
f 3448 3446 3447
f 3459 3460 3461
f 3461 3460 3462
f 3463 3461 3462
f 3463 3464 3461
f 3463 3465 3464
f 3464 3465 3466
f 3461 3464 3467
f 3467 3464 3468
f 3469 3468 3470
f 3471 3470 3472
f 3473 3472 3474
f 3475 3474 3476
f 3477 3476 3478
f 3479 3477 3478
f 3477 3475 3476
f 3475 3473 3474
f 3473 3471 3472
f 3471 3469 3470
f 3469 3467 3468
f 3480 3481 3482
f 3482 3481 3483
f 3483 3481 3484
f 3485 3484 3486
f 3487 3485 3486
f 3487 3488 3485
f 3486 3484 3489
f 3489 3484 3490
f 3491 3489 3490
f 3484 3485 3483
f 3483 3485 3492
f 3493 3492 3494
f 3495 3493 3494
f 3495 3496 3493
f 3495 3497 3496
f 3492 3498 3494
f 3494 3498 3499
f 3493 3483 3492
f 3500 3501 3502
f 3502 3501 3503
f 3504 3503 3505
f 3506 3504 3505
f 3506 3507 3504
f 3503 3504 3502
f 3502 3504 3508
f 3509 3508 3510
f 3511 3510 3512
f 3513 3512 3514
f 3515 3514 3516
f 3517 3516 3518
f 3519 3518 3520
f 3519 3517 3518
f 3517 3515 3516
f 3515 3513 3514
f 3513 3511 3512
f 3511 3509 3510
f 3509 3502 3508
f 3521 3522 3523
f 3523 3522 3524
f 3524 3522 3525
f 3526 3527 3528
f 3526 3529 3527
f 3530 3531 3532
f 3530 3533 3531
f 3532 3534 3535
f 3532 3531 3534
f 3535 3536 3537
f 3535 3534 3536
f 3536 3538 3537
f 3537 3538 3539
f 3539 3538 3540
f 3541 3540 3542
f 3527 3542 3543
f 3528 3543 3544
f 3528 3527 3543
f 3545 3546 3543
f 3543 3546 3544
f 3542 3527 3541
f 3539 3540 3541
f 3547 3548 3549
f 3549 3548 3550
f 3550 3548 3551
f 3552 3551 3553
f 3554 3553 3555
f 3554 3552 3553
f 3553 3556 3555
f 3555 3556 3557
f 3558 3557 3559
f 3560 3559 3561
f 3562 3561 3563
f 3562 3560 3561
f 3561 3564 3563
f 3560 3558 3559
f 3558 3555 3557
f 3552 3550 3551
f 3565 3566 3567
f 3567 3566 3568
f 3569 3570 3571
f 3572 3571 3573
f 3574 3573 3575
f 3576 3575 3577
f 3578 3577 3579
f 3580 3579 3581
f 3582 3581 3583
f 3584 3583 3585
f 3584 3582 3583
f 3586 3571 3587
f 3587 3571 3570
f 3582 3580 3581
f 3580 3578 3579
f 3578 3576 3577
f 3576 3574 3575
f 3574 3572 3573
f 3588 3589 3572
f 3572 3589 3569
f 3571 3572 3569
f 3590 3591 3592
f 3592 3591 3593
f 3593 3591 3594
f 3595 3594 3596
f 3597 3596 3598
f 3597 3595 3596
f 3596 3599 3598
f 3598 3599 3600
f 3601 3600 3602
f 3603 3602 3604
f 3605 3604 3606
f 3605 3603 3604
f 3604 3607 3606
f 3603 3601 3602
f 3601 3598 3600
f 3595 3593 3594
f 3608 3609 3610
f 3610 3609 3611
f 3612 3610 3611
f 3612 3613 3610
f 3612 3614 3613
f 3612 3615 3614
f 3616 3617 3618
f 3618 3617 3619
f 3620 3618 3619
f 3620 3621 3618
f 3620 3622 3621
f 3620 3623 3622
f 3624 3625 3626
f 3626 3625 3627
f 3628 3626 3627
f 3628 3629 3626
f 3628 3630 3629
f 3628 3631 3630
f 3632 3633 3634
f 3634 3633 3635
f 3636 3634 3635
f 3636 3637 3634
f 3636 3638 3637
f 3636 3639 3638
f 3640 3641 3642
f 3642 3641 3643
f 3644 3642 3643
f 3645 3646 3647
f 3648 3647 3649
f 3648 3645 3647
f 3646 3650 3647
f 3647 3650 3651
f 3652 3647 3651
f 3652 3653 3647
f 3647 3653 3654
f 3655 3647 3654
f 3655 3656 3647
f 3647 3656 3657
f 3658 3647 3657
f 3658 3659 3647
f 3647 3659 3660
f 3661 3647 3660
f 3661 3662 3647
f 3663 3664 3647
f 3647 3664 3665
f 3666 3647 3665
f 3666 3667 3647
f 3647 3667 3649
f 3668 3669 3670
f 3671 3670 3672
f 3671 3668 3670
f 3673 3674 3675
f 3673 3676 3674
f 3674 3676 3677
f 3678 3674 3677
f 3674 3679 3675
f 3675 3679 3680
f 3680 3679 3670
f 3669 3680 3670
f 3670 3681 3672

#List of body lines
l 393 394
l 394 395
l 395 396
l 396 397
l 397 398
l 398 399
l 399 400
l 400 401
l 401 402
l 402 393
l 403 404
l 404 405
l 405 406
l 406 407
l 407 408
l 408 409
l 409 410
l 410 411
l 411 412
l 412 413
l 413 414
l 414 415
l 415 416
l 416 417
l 417 418
l 418 419
l 419 420
l 420 421
l 421 422
l 422 423
l 423 424
l 424 425
l 425 426
l 426 427
l 427 428
l 428 429
l 429 430
l 430 431
l 431 432
l 432 433
l 433 434
l 434 435
l 435 436
l 436 437
l 437 403
l 421 438
l 438 439
l 439 440
l 440 441
l 441 442
l 442 443
l 443 444
l 444 445
l 445 446
l 446 422
l 422 447
l 447 403
l 421 448
l 448 405
l 405 449
l 449 450
l 450 451
l 451 452
l 452 453
l 453 441
l 454 455
l 455 456
l 456 457
l 457 458
l 458 398
l 394 459
l 459 460
l 460 461
l 461 454
l 461 462
l 462 463
l 463 464
l 464 454
l 393 465
l 465 466
l 466 467
l 467 468
l 468 469
l 469 470
l 470 471
l 471 472
l 472 473
l 473 474
l 474 475
l 475 476
l 476 477
l 477 478
l 478 462
l 478 479
l 479 480
l 480 481
l 481 482
l 482 455
l 480 456
l 443 483
l 483 484
l 484 485
l 485 486
l 486 487
l 487 403
l 488 489
l 489 490
l 490 491
l 491 492
l 492 493
l 493 494
l 494 469
l 468 495
l 495 496
l 496 488
l 494 497
l 497 470
l 498 499
l 499 500
l 500 501
l 501 502
l 502 503
l 503 504
l 504 505
l 505 506
l 506 507
l 507 508
l 508 509
l 509 510
l 510 511
l 511 512
l 512 471
l 497 498
l 513 514
l 514 473
l 472 515
l 515 516
l 516 517
l 517 518
l 518 519
l 519 520
l 520 521
l 521 522
l 522 523
l 523 524
l 524 525
l 525 526
l 526 527
l 527 528
l 528 513
l 505 522
l 521 506
l 529 530
l 530 531
l 531 532
l 532 529
l 484 452
l 514 533
l 533 474
l 533 534
l 534 535
l 535 536
l 536 537
l 537 538
l 538 539
l 539 540
l 540 532
l 531 541
l 541 542
l 542 543
l 543 544
l 544 545
l 545 546
l 546 475
l 547 479
l 477 547
l 529 548
l 548 549
l 549 550
l 550 551
l 551 552
l 552 553
l 553 554
l 554 547
l 476 555
l 555 556
l 556 557
l 557 558
l 558 559
l 559 560
l 560 530
l 498 513
l 554 534
l 493 561
l 561 562
l 562 563
l 563 399
l 490 561
l 467 488
l 956 957
l 957 958
l 958 959
l 959 960
l 960 961
l 961 962
l 962 963
l 963 964
l 964 965
l 965 956
l 966 967
l 967 968
l 968 969
l 969 970
l 970 971
l 971 972
l 972 973
l 973 974
l 974 975
l 975 976
l 976 977
l 977 978
l 978 979
l 979 980
l 980 981
l 981 982
l 982 983
l 983 984
l 984 985
l 985 986
l 986 987
l 987 988
l 988 989
l 989 990
l 990 991
l 991 992
l 992 993
l 993 994
l 994 995
l 995 996
l 996 997
l 997 998
l 998 999
l 999 1000
l 1000 966
l 984 1001
l 1001 1002
l 1002 1003
l 1003 1004
l 1004 1005
l 1005 1006
l 1006 1007
l 1007 1008
l 1008 1009
l 1009 985
l 985 1010
l 1010 966
l 984 1011
l 1011 968
l 968 1012
l 1012 1013
l 1013 1014
l 1014 1015
l 1015 1016
l 1016 1004
l 1017 1018
l 1018 1019
l 1019 1020
l 1020 1021
l 1021 961
l 957 1022
l 1022 1023
l 1023 1024
l 1024 1017
l 1024 1025
l 1025 1026
l 1026 1027
l 1027 1017
l 956 1028
l 1028 1029
l 1029 1030
l 1030 1031
l 1031 1032
l 1032 1033
l 1033 1034
l 1034 1035
l 1035 1036
l 1036 1037
l 1037 1038
l 1038 1039
l 1039 1040
l 1040 1041
l 1041 1025
l 1041 1042
l 1042 1043
l 1043 1044
l 1044 1045
l 1045 1018
l 1043 1019
l 1006 1046
l 1046 1047
l 1047 1048
l 1048 1049
l 1049 1050
l 1050 966
l 1051 1052
l 1052 1053
l 1053 1054
l 1054 1055
l 1055 1056
l 1056 1057
l 1057 1032
l 1031 1058
l 1058 1059
l 1059 1051
l 1057 1060
l 1060 1033
l 1061 1062
l 1062 1063
l 1063 1064
l 1064 1065
l 1065 1066
l 1066 1067
l 1067 1068
l 1068 1069
l 1069 1070
l 1070 1071
l 1071 1072
l 1072 1073
l 1073 1074
l 1074 1075
l 1075 1034
l 1060 1061
l 1076 1077
l 1077 1036
l 1035 1078
l 1078 1079
l 1079 1080
l 1080 1081
l 1081 1082
l 1082 1083
l 1083 1084
l 1084 1085
l 1085 1086
l 1086 1087
l 1087 1088
l 1088 1089
l 1089 1090
l 1090 1091
l 1091 1076
l 1068 1085
l 1084 1069
l 1092 1093
l 1093 1094
l 1094 1095
l 1095 1092
l 1047 1015
l 1077 1096
l 1096 1037
l 1096 1097
l 1097 1098
l 1098 1099
l 1099 1100
l 1100 1101
l 1101 1102
l 1102 1103
l 1103 1095
l 1094 1104
l 1104 1105
l 1105 1106
l 1106 1107
l 1107 1108
l 1108 1109
l 1109 1038
l 1110 1042
l 1040 1110
l 1092 1111
l 1111 1112
l 1112 1113
l 1113 1114
l 1114 1115
l 1115 1116
l 1116 1117
l 1117 1110
l 1039 1118
l 1118 1119
l 1119 1120
l 1120 1121
l 1121 1122
l 1122 1123
l 1123 1093
l 1061 1076
l 1117 1097
l 1056 1124
l 1124 1125
l 1125 1126
l 1126 962
l 1053 1124
l 1030 1051
l 1519 1520
l 1520 1521
l 1521 1522
l 1522 1523
l 1523 1524
l 1524 1525
l 1525 1526
l 1526 1527
l 1527 1528
l 1528 1519
l 1529 1530
l 1530 1531
l 1531 1532
l 1532 1533
l 1533 1534
l 1534 1535
l 1535 1536
l 1536 1537
l 1537 1538
l 1538 1539
l 1539 1540
l 1540 1541
l 1541 1542
l 1542 1543
l 1543 1544
l 1544 1545
l 1545 1546
l 1546 1547
l 1547 1548
l 1548 1549
l 1549 1550
l 1550 1551
l 1551 1552
l 1552 1553
l 1553 1554
l 1554 1555
l 1555 1556
l 1556 1557
l 1557 1558
l 1558 1559
l 1559 1560
l 1560 1561
l 1561 1562
l 1562 1563
l 1563 1529
l 1547 1564
l 1564 1565
l 1565 1566
l 1566 1567
l 1567 1568
l 1568 1569
l 1569 1570
l 1570 1571
l 1571 1572
l 1572 1548
l 1548 1573
l 1573 1529
l 1547 1574
l 1574 1531
l 1531 1575
l 1575 1576
l 1576 1577
l 1577 1578
l 1578 1579
l 1579 1567
l 1580 1581
l 1581 1582
l 1582 1583
l 1583 1584
l 1584 1524
l 1520 1585
l 1585 1586
l 1586 1587
l 1587 1580
l 1587 1588
l 1588 1589
l 1589 1590
l 1590 1580
l 1519 1591
l 1591 1592
l 1592 1593
l 1593 1594
l 1594 1595
l 1595 1596
l 1596 1597
l 1597 1598
l 1598 1599
l 1599 1600
l 1600 1601
l 1601 1602
l 1602 1603
l 1603 1604
l 1604 1588
l 1604 1605
l 1605 1606
l 1606 1607
l 1607 1608
l 1608 1581
l 1606 1582
l 1569 1609
l 1609 1610
l 1610 1611
l 1611 1612
l 1612 1613
l 1613 1529
l 1614 1615
l 1615 1616
l 1616 1617
l 1617 1618
l 1618 1619
l 1619 1620
l 1620 1595
l 1594 1621
l 1621 1622
l 1622 1614
l 1620 1623
l 1623 1596
l 1624 1625
l 1625 1626
l 1626 1627
l 1627 1628
l 1628 1629
l 1629 1630
l 1630 1631
l 1631 1632
l 1632 1633
l 1633 1634
l 1634 1635
l 1635 1636
l 1636 1637
l 1637 1638
l 1638 1597
l 1623 1624
l 1639 1640
l 1640 1599
l 1598 1641
l 1641 1642
l 1642 1643
l 1643 1644
l 1644 1645
l 1645 1646
l 1646 1647
l 1647 1648
l 1648 1649
l 1649 1650
l 1650 1651
l 1651 1652
l 1652 1653
l 1653 1654
l 1654 1639
l 1631 1648
l 1647 1632
l 1655 1656
l 1656 1657
l 1657 1658
l 1658 1655
l 1610 1578
l 1640 1659
l 1659 1600
l 1659 1660
l 1660 1661
l 1661 1662
l 1662 1663
l 1663 1664
l 1664 1665
l 1665 1666
l 1666 1658
l 1657 1667
l 1667 1668
l 1668 1669
l 1669 1670
l 1670 1671
l 1671 1672
l 1672 1601
l 1673 1605
l 1603 1673
l 1655 1674
l 1674 1675
l 1675 1676
l 1676 1677
l 1677 1678
l 1678 1679
l 1679 1680
l 1680 1673
l 1602 1681
l 1681 1682
l 1682 1683
l 1683 1684
l 1684 1685
l 1685 1686
l 1686 1656
l 1624 1639
l 1680 1660
l 1619 1687
l 1687 1688
l 1688 1689
l 1689 1525
l 1616 1687
l 1593 1614
l 1778 1779
l 1779 1780
l 1780 1781
l 1781 1782
l 1782 1783
l 1783 1778
l 1779 1784
l 1784 1785
l 1785 1786
l 1786 1787
l 1787 1788
l 1788 1789
l 1789 1790
l 1790 1791
l 1791 1792
l 1792 1793
l 1793 1794
l 1794 1795
l 1795 1796
l 1796 1797
l 1797 1798
l 1798 1799
l 1799 1780
l 1800 1801
l 1801 1802
l 1802 1803
l 1803 1792
l 1791 1800
l 1804 1805
l 1805 1806
l 1806 1807
l 1807 1783
l 1782 1808
l 1808 1809
l 1809 1810
l 1810 1811
l 1811 1812
l 1812 1813
l 1813 1814
l 1814 1802
l 1801 1815
l 1815 1816
l 1816 1817
l 1817 1804
l 1906 1907
l 1907 1908
l 1908 1909
l 1909 1910
l 1910 1911
l 1911 1906
l 1907 1912
l 1912 1913
l 1913 1914
l 1914 1915
l 1915 1916
l 1916 1917
l 1917 1918
l 1918 1919
l 1919 1920
l 1920 1921
l 1921 1922
l 1922 1923
l 1923 1924
l 1924 1925
l 1925 1926
l 1926 1927
l 1927 1908
l 1928 1929
l 1929 1930
l 1930 1931
l 1931 1920
l 1919 1928
l 1932 1933
l 1933 1934
l 1934 1935
l 1935 1911
l 1910 1936
l 1936 1937
l 1937 1938
l 1938 1939
l 1939 1940
l 1940 1941
l 1941 1942
l 1942 1930
l 1929 1943
l 1943 1944
l 1944 1945
l 1945 1932
l 2034 2035
l 2035 2036
l 2036 2037
l 2037 2038
l 2038 2039
l 2039 2034
l 2035 2040
l 2040 2041
l 2041 2042
l 2042 2043
l 2043 2044
l 2044 2045
l 2045 2046
l 2046 2047
l 2047 2048
l 2048 2049
l 2049 2050
l 2050 2051
l 2051 2052
l 2052 2053
l 2053 2054
l 2054 2055
l 2055 2036
l 2056 2057
l 2057 2058
l 2058 2059
l 2059 2048
l 2047 2056
l 2060 2061
l 2061 2062
l 2062 2063
l 2063 2039
l 2038 2064
l 2064 2065
l 2065 2066
l 2066 2067
l 2067 2068
l 2068 2069
l 2069 2070
l 2070 2058
l 2057 2071
l 2071 2072
l 2072 2073
l 2073 2060
l 2490 2491
l 2491 2492
l 2492 2493
l 2493 2494
l 2494 2495
l 2495 2496
l 2496 2497
l 2497 2498
l 2498 2499
l 2499 2500
l 2500 2501
l 2501 2502
l 2502 2490
l 2502 2503
l 2503 2504
l 2504 2505
l 2505 2490
l 2499 2506
l 2506 2507
l 2507 2508
l 2508 2509
l 2509 2510
l 2510 2511
l 2511 2512
l 2512 2513
l 2513 2514
l 2514 2515
l 2515 2516
l 2516 2517
l 2517 2518
l 2518 2519
l 2519 2520
l 2520 2503
l 2520 2521
l 2521 2522
l 2522 2523
l 2523 2524
l 2524 2491
l 2522 2492
l 2525 2526
l 2526 2527
l 2527 2528
l 2528 2529
l 2529 2530
l 2530 2531
l 2531 2532
l 2532 2533
l 2533 2534
l 2534 2535
l 2535 2536
l 2536 2537
l 2537 2538
l 2538 2539
l 2539 2540
l 2540 2541
l 2541 2542
l 2542 2543
l 2543 2544
l 2544 2545
l 2545 2546
l 2546 2525
l 2547 2548
l 2548 2549
l 2549 2550
l 2550 2551
l 2551 2552
l 2552 2553
l 2553 2511
l 2510 2554
l 2554 2555
l 2555 2547
l 2553 2556
l 2556 2512
l 2557 2558
l 2558 2559
l 2559 2560
l 2560 2561
l 2561 2562
l 2562 2563
l 2563 2564
l 2564 2565
l 2565 2515
l 2514 2566
l 2566 2567
l 2567 2568
l 2568 2569
l 2569 2570
l 2570 2557
l 2571 2572
l 2572 2573
l 2573 2574
l 2574 2571
l 2539 2575
l 2575 2576
l 2576 2577
l 2577 2578
l 2578 2579
l 2579 2580
l 2580 2581
l 2581 2582
l 2582 2583
l 2583 2584
l 2584 2585
l 2585 2586
l 2586 2587
l 2587 2588
l 2588 2589
l 2589 2590
l 2590 2591
l 2591 2592
l 2592 2593
l 2593 2594
l 2594 2595
l 2595 2596
l 2596 2537
l 2495 2597
l 2597 2598
l 2598 2599
l 2599 2600
l 2600 2506
l 2596 2601
l 2601 2575
l 2565 2602
l 2602 2516
l 2603 2521
l 2519 2603
l 2604 2605
l 2605 2606
l 2606 2607
l 2607 2608
l 2608 2609
l 2609 2610
l 2610 2611
l 2611 2603
l 2518 2612
l 2612 2613
l 2613 2614
l 2614 2615
l 2615 2616
l 2616 2604
l 2617 2618
l 2618 2619
l 2619 2571
l 2574 2620
l 2620 2621
l 2621 2557
l 2513 2622
l 2622 2623
l 2623 2624
l 2624 2625
l 2625 2626
l 2626 2627
l 2627 2617
l 2611 2628
l 2628 2602
l 2564 2629
l 2629 2556
l 2552 2630
l 2630 2631
l 2631 2632
l 2632 2597
l 2605 2633
l 2633 2634
l 2634 2635
l 2635 2636
l 2636 2637
l 2637 2638
l 2638 2639
l 2639 2640
l 2640 2641
l 2641 2642
l 2642 2643
l 2643 2644
l 2644 2645
l 2645 2628
l 2549 2630
l 2646 2647
l 2647 2648
l 2648 2604
l 2517 2649
l 2649 2650
l 2650 2651
l 2651 2652
l 2652 2653
l 2653 2654
l 2654 2655
l 2655 2656
l 2656 2657
l 2657 2658
l 2658 2646
l 2639 2655
l 2635 2646
l 2658 2636
l 2572 2659
l 2659 2660
l 2660 2661
l 2661 2662
l 2662 2663
l 2663 2664
l 2664 2665
l 2665 2666
l 2666 2667
l 2667 2629
l 2558 2668
l 2668 2669
l 2669 2573
l 2661 2617
l 2509 2547
l 3086 3087
l 3087 3088
l 3088 3089
l 3089 3090
l 3090 3091
l 3091 3092
l 3092 3093
l 3093 3094
l 3094 3095
l 3095 3096
l 3096 3097
l 3097 3098
l 3098 3086
l 3098 3099
l 3099 3100
l 3100 3101
l 3101 3086
l 3095 3102
l 3102 3103
l 3103 3104
l 3104 3105
l 3105 3106
l 3106 3107
l 3107 3108
l 3108 3109
l 3109 3110
l 3110 3111
l 3111 3112
l 3112 3113
l 3113 3114
l 3114 3115
l 3115 3116
l 3116 3099
l 3116 3117
l 3117 3118
l 3118 3119
l 3119 3120
l 3120 3087
l 3118 3088
l 3121 3122
l 3122 3123
l 3123 3124
l 3124 3125
l 3125 3126
l 3126 3127
l 3127 3128
l 3128 3129
l 3129 3130
l 3130 3131
l 3131 3132
l 3132 3133
l 3133 3134
l 3134 3135
l 3135 3136
l 3136 3137
l 3137 3138
l 3138 3139
l 3139 3140
l 3140 3141
l 3141 3142
l 3142 3121
l 3143 3144
l 3144 3145
l 3145 3146
l 3146 3147
l 3147 3148
l 3148 3149
l 3149 3107
l 3106 3150
l 3150 3151
l 3151 3143
l 3149 3152
l 3152 3108
l 3153 3154
l 3154 3155
l 3155 3156
l 3156 3157
l 3157 3158
l 3158 3159
l 3159 3160
l 3160 3161
l 3161 3111
l 3110 3162
l 3162 3163
l 3163 3164
l 3164 3165
l 3165 3166
l 3166 3153
l 3167 3168
l 3168 3169
l 3169 3170
l 3170 3167
l 3135 3171
l 3171 3172
l 3172 3173
l 3173 3174
l 3174 3175
l 3175 3176
l 3176 3177
l 3177 3178
l 3178 3179
l 3179 3180
l 3180 3181
l 3181 3182
l 3182 3183
l 3183 3184
l 3184 3185
l 3185 3186
l 3186 3187
l 3187 3188
l 3188 3189
l 3189 3190
l 3190 3191
l 3191 3192
l 3192 3133
l 3091 3193
l 3193 3194
l 3194 3195
l 3195 3196
l 3196 3102
l 3192 3197
l 3197 3171
l 3161 3198
l 3198 3112
l 3199 3117
l 3115 3199
l 3200 3201
l 3201 3202
l 3202 3203
l 3203 3204
l 3204 3205
l 3205 3206
l 3206 3207
l 3207 3199
l 3114 3208
l 3208 3209
l 3209 3210
l 3210 3211
l 3211 3212
l 3212 3200
l 3213 3214
l 3214 3215
l 3215 3167
l 3170 3216
l 3216 3217
l 3217 3153
l 3109 3218
l 3218 3219
l 3219 3220
l 3220 3221
l 3221 3222
l 3222 3223
l 3223 3213
l 3207 3224
l 3224 3198
l 3160 3225
l 3225 3152
l 3148 3226
l 3226 3227
l 3227 3228
l 3228 3193
l 3201 3229
l 3229 3230
l 3230 3231
l 3231 3232
l 3232 3233
l 3233 3234
l 3234 3235
l 3235 3236
l 3236 3237
l 3237 3238
l 3238 3239
l 3239 3240
l 3240 3241
l 3241 3224
l 3145 3226
l 3242 3243
l 3243 3244
l 3244 3200
l 3113 3245
l 3245 3246
l 3246 3247
l 3247 3248
l 3248 3249
l 3249 3250
l 3250 3251
l 3251 3252
l 3252 3253
l 3253 3254
l 3254 3242
l 3235 3251
l 3231 3242
l 3254 3232
l 3168 3255
l 3255 3256
l 3256 3257
l 3257 3258
l 3258 3259
l 3259 3260
l 3260 3261
l 3261 3262
l 3262 3263
l 3263 3225
l 3154 3264
l 3264 3265
l 3265 3169
l 3257 3213
l 3105 3143
l 3682 3683
l 3683 3684
l 3684 3685
l 3685 3686
l 3686 3687
l 3687 3688
l 3688 3689
l 3689 3690
l 3690 3691
l 3691 3692
l 3692 3693
l 3693 3694
l 3694 3682
l 3694 3695
l 3695 3696
l 3696 3697
l 3697 3682
l 3691 3698
l 3698 3699
l 3699 3700
l 3700 3701
l 3701 3702
l 3702 3703
l 3703 3704
l 3704 3705
l 3705 3706
l 3706 3707
l 3707 3708
l 3708 3709
l 3709 3710
l 3710 3711
l 3711 3712
l 3712 3695
l 3712 3713
l 3713 3714
l 3714 3715
l 3715 3716
l 3716 3683
l 3714 3684
l 3717 3718
l 3718 3719
l 3719 3720
l 3720 3721
l 3721 3722
l 3722 3723
l 3723 3724
l 3724 3725
l 3725 3726
l 3726 3727
l 3727 3728
l 3728 3729
l 3729 3730
l 3730 3731
l 3731 3732
l 3732 3733
l 3733 3734
l 3734 3735
l 3735 3736
l 3736 3737
l 3737 3738
l 3738 3717
l 3739 3740
l 3740 3741
l 3741 3742
l 3742 3743
l 3743 3744
l 3744 3745
l 3745 3703
l 3702 3746
l 3746 3747
l 3747 3739
l 3745 3748
l 3748 3704
l 3749 3750
l 3750 3751
l 3751 3752
l 3752 3753
l 3753 3754
l 3754 3755
l 3755 3756
l 3756 3757
l 3757 3707
l 3706 3758
l 3758 3759
l 3759 3760
l 3760 3761
l 3761 3762
l 3762 3749
l 3763 3764
l 3764 3765
l 3765 3766
l 3766 3763
l 3731 3767
l 3767 3768
l 3768 3769
l 3769 3770
l 3770 3771
l 3771 3772
l 3772 3773
l 3773 3774
l 3774 3775
l 3775 3776
l 3776 3777
l 3777 3778
l 3778 3779
l 3779 3780
l 3780 3781
l 3781 3782
l 3782 3783
l 3783 3784
l 3784 3785
l 3785 3786
l 3786 3787
l 3787 3788
l 3788 3729
l 3687 3789
l 3789 3790
l 3790 3791
l 3791 3792
l 3792 3698
l 3788 3793
l 3793 3767
l 3757 3794
l 3794 3708
l 3795 3713
l 3711 3795
l 3796 3797
l 3797 3798
l 3798 3799
l 3799 3800
l 3800 3801
l 3801 3802
l 3802 3803
l 3803 3795
l 3710 3804
l 3804 3805
l 3805 3806
l 3806 3807
l 3807 3808
l 3808 3796
l 3809 3810
l 3810 3811
l 3811 3763
l 3766 3812
l 3812 3813
l 3813 3749
l 3705 3814
l 3814 3815
l 3815 3816
l 3816 3817
l 3817 3818
l 3818 3819
l 3819 3809
l 3803 3820
l 3820 3794
l 3756 3821
l 3821 3748
l 3744 3822
l 3822 3823
l 3823 3824
l 3824 3789
l 3797 3825
l 3825 3826
l 3826 3827
l 3827 3828
l 3828 3829
l 3829 3830
l 3830 3831
l 3831 3832
l 3832 3833
l 3833 3834
l 3834 3835
l 3835 3836
l 3836 3837
l 3837 3820
l 3741 3822
l 3838 3839
l 3839 3840
l 3840 3796
l 3709 3841
l 3841 3842
l 3842 3843
l 3843 3844
l 3844 3845
l 3845 3846
l 3846 3847
l 3847 3848
l 3848 3849
l 3849 3850
l 3850 3838
l 3831 3847
l 3827 3838
l 3850 3828
l 3764 3851
l 3851 3852
l 3852 3853
l 3853 3854
l 3854 3855
l 3855 3856
l 3856 3857
l 3857 3858
l 3858 3859
l 3859 3821
l 3750 3860
l 3860 3861
l 3861 3765
l 3853 3809
l 3701 3739

#List of body lines
l 3862 3863
l 3863 3864
l 3864 3865
l 3865 3862
l 3866 3867
l 3867 3868
l 3868 3869
l 3869 3866
l 3870 3871
l 3871 3872
l 3872 3873
l 3873 3870
l 3862 3863
l 3863 3864
l 3864 3865
l 3865 3862
l 3866 3867
l 3867 3868
l 3868 3869
l 3869 3866
l 3874 3875
l 3875 3876
l 3876 3877
l 3877 3874
l 3862 3863
l 3863 3864
l 3864 3865
l 3865 3862
l 3866 3867
l 3867 3868
l 3868 3869
l 3869 3866
l 3878 3879
l 3879 3880
l 3880 3881
l 3881 3878
l 3882 3883
l 3883 3884
l 3884 3885
l 3885 3882
l 3886 3887
l 3887 3888
l 3888 3889
l 3889 3886
l 3890 3891
l 3891 3892
l 3892 3893
l 3893 3890
l 3894 3895
l 3895 3896
l 3896 3897
l 3897 3894
l 3898 3899
l 3899 3900
l 3900 3901
l 3901 3898
l 3883 3882
l 3882 3885
l 3885 3884
l 3884 3883
l 3902 3903
l 3903 3904
l 3904 3905
l 3905 3902
l 3894 3895
l 3895 3896
l 3896 3897
l 3897 3894
l 3898 3899
l 3899 3900
l 3900 3901
l 3901 3898
l 3887 3886
l 3886 3889
l 3889 3888
l 3888 3887
l 3906 3907
l 3907 3908
l 3908 3909
l 3909 3906
l 3894 3895
l 3895 3896
l 3896 3897
l 3897 3894
l 3898 3899
l 3899 3900
l 3900 3901
l 3901 3898
l 3891 3890
l 3890 3893
l 3893 3892
l 3892 3891
l 3910 3911
l 3911 3912
l 3912 3913
l 3913 3910
l 3914 447
l 447 3915
l 3915 447
l 447 3916
