# Supplementary material for: Biomechanical Strategies Underlying the Robust Body Armour of an Aposematic Weevil
Source: Front Physiol. 2018 Oct 9;9:1410. doi: 10.3389/fphys.2018.01410 (PMC6189447; doi:10.3389/fphys.2018.01410)
Supplement: Datasheet 2 — “No ridge model.” [file Data_Sheet_2.ZIP]

Archive with 1 entries (1 files):
- Model S2.obj
