# Supplementary material for: Biomechanical Strategies Underlying the Robust Body Armour of an Aposematic Weevil
Source: Front Physiol. 2018 Oct 9;9:1410. doi: 10.3389/fphys.2018.01410 (PMC6189447; doi:10.3389/fphys.2018.01410)
Supplement: Datasheet 2 — “No ridge model.” [file Data_Sheet_2.ZIP › Model S2.obj]

#OBJ File generated by Abaqus/CAE
#List of Vertices
v -1.99994 -2.56299e-006 13.9999
v -1.99999 -3.97919e-005 3.85844
v -1.90259 -0.616401 13.9999
v -1.90264 -0.616488 7.63398e-005
v -1.61997 -1.17289 1.05608e-005
v -1.62 -1.17273 13.9999
v -1.1797 -1.61506 3.66417e-005
v -1.17967 -1.61502 14
v -0.624497 -1.90007 6.55099e-005
v -0.62453 -1.89994 14
v -2.00003 -2.5643e-005 5.38701e-005
v 1.99996 8.62158e-005 14
v 2.00004 1.85905e-005 6.99994
v 1.90266 0.616447 13.9999
v 1.9026 0.61645 5.34373e-006
v 1.61998 1.17281 5.94343e-005
v 1.62008 1.17285 13.9999
v 1.17974 1.61498 2.93334e-006
v 1.17974 1.61505 13.9999
v 0.624475 1.90002 4.50001
v 0.624506 1.90005 13.9999
v 1.99998 2.72162e-005 -1.23184e-005
v 0.624493 1.89995 5.91373e-005
v -1.99994 -2.56299e-006 13.9999
v 1.04059e-005 1.92946e-005 14
v -1.90259 0.616457 13.9999
v -1.61995 1.17282 13.9999
v -1.17965 1.61505 13.9999
v -0.624497 1.90002 14
v 5.82835e-006 1.90002 14
v 0.624506 1.90005 13.9999
v 1.17974 1.61505 13.9999
v 1.62008 1.17285 13.9999
v 1.90266 0.616447 13.9999
v 1.99996 8.62158e-005 14
v 1.99998 2.72162e-005 -1.23184e-005
v 2.28137e-005 -6.94778e-005 4.55341e-005
v 1.9026 0.61645 5.34373e-006
v 1.61998 1.17281 5.94343e-005
v 1.17974 1.61498 2.93334e-006
v 0.624493 1.89995 5.91373e-005
v -5.67858e-006 1.89993 6.9559e-005
v -0.624525 1.89995 6.93341e-005
v -1.17965 1.61496 2.57096e-005
v -1.62 1.17273 5.02787e-005
v -1.90258 0.616406 -4.33223e-005
v -2.00003 -2.5643e-005 5.38701e-005
v 6.09157e-005 1.89995 4.49999
v 3.81073e-005 1.89996 9.5
v 0.624475 1.90002 4.50001
v 0.624506 1.90005 13.9999
v 5.82835e-006 1.90002 14
v -0.624473 1.90003 9.49994
v -0.624497 1.90002 14
v -0.624497 -1.90007 6.55099e-005
v 3.9993e-005 -1.89999 -4.98806e-005
v -0.62453 -1.89994 14
v 2.27515e-005 -1.89996 13.9999
v 0.624496 -1.89998 -1.80063e-005
v 0.624556 -1.89999 13.9999
v -0.624525 1.89995 6.93341e-005
v -5.67858e-006 1.89993 6.9559e-005
v 0.624493 1.89995 5.91373e-005
v -1.90259 -0.616401 13.9999
v -1.62 -1.17273 13.9999
v -1.17967 -1.61502 14
v -0.62453 -1.89994 14
v 2.27515e-005 -1.89996 13.9999
v 0.624556 -1.89999 13.9999
v 1.1797 -1.61502 14
v 1.62007 -1.1728 13.9999
v 1.90268 -0.616399 13.9999
v 1.99998 2.72162e-005 -1.23184e-005
v 2.00004 1.85905e-005 6.99994
v 1.90261 -0.616459 7.10428e-005
v 1.90268 -0.616399 13.9999
v 1.62007 -1.1728 13.9999
v 1.62002 -1.17288 7.53891e-005
v 1.1797 -1.61502 14
v 1.17966 -1.61502 2.27992e-005
v 0.624556 -1.89999 13.9999
v 0.624496 -1.89998 -1.80063e-005
v 1.99996 8.62158e-005 14
v -2.00003 -2.5643e-005 5.38701e-005
v -1.99999 -3.97919e-005 3.85844
v -1.90258 0.616406 -4.33223e-005
v -1.90259 0.616457 13.9999
v -1.61995 1.17282 13.9999
v -1.62 1.17273 5.02787e-005
v -1.17965 1.61505 13.9999
v -1.17965 1.61496 2.57096e-005
v -0.624473 1.90003 9.49994
v -0.624525 1.89995 6.93341e-005
v -1.99994 -2.56299e-006 13.9999
v -0.624497 1.90002 14
v 1.90261 -0.616459 7.10428e-005
v 1.62002 -1.17288 7.53891e-005
v 1.17966 -1.61502 2.27992e-005
v 0.624496 -1.89998 -1.80063e-005
v 3.9993e-005 -1.89999 -4.98806e-005
v -0.624497 -1.90007 6.55099e-005
v -1.1797 -1.61506 3.66417e-005
v -1.61997 -1.17289 1.05608e-005
v -1.90264 -0.616488 7.63398e-005
v -1.99994 -2.56299e-006 13.9997
v -1.99999 -3.97919e-005 3.85824
v -2.00003 -2.5643e-005 -0.00014613
v -1.90264 -0.616488 -0.00012366
v -1.61997 -1.17289 -0.000189439
v -1.1797 -1.61506 -0.000163358
v -0.624497 -1.90007 -0.00013449
v -0.62453 -1.89994 13.9998
v -1.17967 -1.61502 13.9998
v -1.62 -1.17273 13.9997
v -1.90259 -0.616401 13.9997
v 1.99996 8.62158e-005 13.9998
v 2.00004 1.85905e-005 6.99974
v 1.99998 2.72162e-005 -0.000212318
v 1.9026 0.61645 -0.000194656
v 1.61998 1.17281 -0.000140566
v 1.17974 1.61498 -0.000197067
v 0.624493 1.89995 -0.000140863
v 0.624475 1.90002 4.49981
v 0.624506 1.90005 13.9997
v 1.17974 1.61505 13.9997
v 1.62008 1.17285 13.9997
v 1.90266 0.616447 13.9997
v 1.04059e-005 1.92946e-005 13.9998
v 5.82835e-006 1.90002 13.9998
v -0.624497 1.90002 13.9998
v -1.17965 1.61505 13.9997
v -1.61995 1.17282 13.9997
v -1.90259 0.616457 13.9997
v 2.28137e-005 -6.94778e-005 -0.000154466
v -1.90258 0.616406 -0.000243322
v -1.62 1.17273 -0.000149721
v -1.17965 1.61496 -0.00017429
v -0.624525 1.89995 -0.000130666
v -5.67858e-006 1.89993 -0.000130441
v 6.09157e-005 1.89995 4.49979
v 3.81073e-005 1.89996 9.4998
v -0.624473 1.90003 9.49974
v 3.9993e-005 -1.89999 -0.000249881
v 0.624496 -1.89998 -0.000218006
v 0.624556 -1.89999 13.9997
v 2.27515e-005 -1.89996 13.9997
v 1.1797 -1.61502 13.9998
v 1.62007 -1.1728 13.9997
v 1.90268 -0.616399 13.9997
v 1.17966 -1.61502 -0.000177201
v 1.62002 -1.17288 -0.000124611
v 1.90261 -0.616459 -0.000128957
v 2.50005 2.70148e-005 13.9999
v 2.50004 1.60337e-005 3.85836
v 2.59734 -0.616394 14
v 2.59736 -0.616396 -1.53017e-005
v 2.88001 -1.17284 -2.3688e-005
v 2.87994 -1.17272 13.9999
v 3.3203 -1.61505 2.00654e-005
v 3.32033 -1.61499 13.9999
v 3.87547 -1.9 2.85496e-005
v 3.87551 -1.89993 13.9999
v 2.50004 -4.35366e-005 6.11521e-006
v 6.50001 1.88441e-005 14
v 6.49999 4.14599e-005 6.99997
v 6.4026 0.616501 14
v 6.40265 0.616408 -6.84571e-006
v 6.11999 1.17286 -3.78075e-006
v 6.12 1.17287 14
v 5.67967 1.61507 -2.32629e-005
v 5.67969 1.61508 14
v 5.12454 1.89995 4.50001
v 5.12449 1.90008 13.9999
v 6.50004 -4.24194e-005 1.46539e-006
v 5.12443 1.90002 5.47824e-005
v 2.50005 2.70148e-005 13.9999
v 4.50005 5.66468e-006 13.9999
v 2.59732 0.616496 14
v 2.87994 1.17289 14
v 3.32032 1.6151 13.9999
v 3.87548 1.90004 14
v 4.49998 1.90001 14
v 5.12449 1.90008 13.9999
v 5.67969 1.61508 14
v 6.12 1.17287 14
v 6.4026 0.616501 14
v 6.50001 1.88441e-005 14
v 6.50004 -4.24194e-005 1.46539e-006
v 4.50004 -5.9335e-005 1.37365e-005
v 6.40265 0.616408 -6.84571e-006
v 6.11999 1.17286 -3.78075e-006
v 5.67967 1.61507 -2.32629e-005
v 5.12443 1.90002 5.47824e-005
v 4.50004 1.89995 8.81609e-006
v 3.87552 1.89993 5.29284e-005
v 3.32027 1.61501 6.35202e-005
v 2.87994 1.17279 5.01329e-005
v 2.59735 0.61642 7.32123e-006
v 2.50004 -4.35366e-005 6.11521e-006
v 4.50002 1.89997 4.50001
v 4.50002 1.90002 9.49996
v 5.12454 1.89995 4.50001
v 5.12449 1.90008 13.9999
v 4.49998 1.90001 14
v 3.87547 1.90002 9.50001
v 3.87548 1.90004 14
v 3.87547 -1.9 2.85496e-005
v 4.50002 -1.90002 -7.83842e-007
v 3.87551 -1.89993 13.9999
v 4.50004 -1.89995 13.9999
v 5.1245 -1.89999 -7.11078e-006
v 5.12449 -1.89992 13.9999
v 3.87552 1.89993 5.29284e-005
v 4.50004 1.89995 8.81609e-006
v 5.12443 1.90002 5.47824e-005
v 2.59734 -0.616394 14
v 2.87994 -1.17272 13.9999
v 3.32033 -1.61499 13.9999
v 3.87551 -1.89993 13.9999
v 4.50004 -1.89995 13.9999
v 5.12449 -1.89992 13.9999
v 5.6797 -1.61493 13.9999
v 6.12004 -1.17276 13.9999
v 6.40263 -0.616337 13.9999
v 6.50004 -4.24194e-005 1.46539e-006
v 6.49999 4.14599e-005 6.99997
v 6.40261 -0.616383 -9.2038e-006
v 6.40263 -0.616337 13.9999
v 6.12004 -1.17276 13.9999
v 6.11998 -1.1728 3.41873e-005
v 5.6797 -1.61493 13.9999
v 5.67966 -1.61503 3.59537e-005
v 5.12449 -1.89992 13.9999
v 5.1245 -1.89999 -7.11078e-006
v 6.50001 1.88441e-005 14
v 2.50004 -4.35366e-005 6.11521e-006
v 2.50004 1.60337e-005 3.85836
v 2.59735 0.61642 7.32123e-006
v 2.59732 0.616496 14
v 2.87994 1.17289 14
v 2.87994 1.17279 5.01329e-005
v 3.32032 1.6151 13.9999
v 3.32027 1.61501 6.35202e-005
v 3.87547 1.90002 9.50001
v 3.87552 1.89993 5.29284e-005
v 2.50005 2.70148e-005 13.9999
v 3.87548 1.90004 14
v 6.40261 -0.616383 -9.2038e-006
v 6.11998 -1.1728 3.41873e-005
v 5.67966 -1.61503 3.59537e-005
v 5.1245 -1.89999 -7.11078e-006
v 4.50002 -1.90002 -7.83842e-007
v 3.87547 -1.9 2.85496e-005
v 3.3203 -1.61505 2.00654e-005
v 2.88001 -1.17284 -2.3688e-005
v 2.59736 -0.616396 -1.53017e-005
v 2.50005 2.70148e-005 13.9997
v 2.50004 1.60337e-005 3.85816
v 2.50004 -4.35366e-005 -0.000193885
v 2.59736 -0.616396 -0.000215302
v 2.88001 -1.17284 -0.000223688
v 3.3203 -1.61505 -0.000179935
v 3.87547 -1.9 -0.00017145
v 3.87551 -1.89993 13.9997
v 3.32033 -1.61499 13.9997
v 2.87994 -1.17272 13.9997
v 2.59734 -0.616394 13.9998
v 6.50001 1.88441e-005 13.9998
v 6.49999 4.14599e-005 6.99977
v 6.50004 -4.24194e-005 -0.000198535
v 6.40265 0.616408 -0.000206846
v 6.11999 1.17286 -0.000203781
v 5.67967 1.61507 -0.000223263
v 5.12443 1.90002 -0.000145218
v 5.12454 1.89995 4.49981
v 5.12449 1.90008 13.9997
v 5.67969 1.61508 13.9998
v 6.12 1.17287 13.9998
v 6.4026 0.616501 13.9998
v 4.50005 5.66468e-006 13.9997
v 4.49998 1.90001 13.9998
v 3.87548 1.90004 13.9998
v 3.32032 1.6151 13.9997
v 2.87994 1.17289 13.9998
v 2.59732 0.616496 13.9998
v 4.50004 -5.9335e-005 -0.000186263
v 2.59735 0.61642 -0.000192679
v 2.87994 1.17279 -0.000149867
v 3.32027 1.61501 -0.00013648
v 3.87552 1.89993 -0.000147072
v 4.50004 1.89995 -0.000191184
v 4.50002 1.89997 4.49981
v 4.50002 1.90002 9.49976
v 3.87547 1.90002 9.49981
v 4.50002 -1.90002 -0.000200784
v 5.1245 -1.89999 -0.000207111
v 5.12449 -1.89992 13.9997
v 4.50004 -1.89995 13.9997
v 5.6797 -1.61493 13.9997
v 6.12004 -1.17276 13.9997
v 6.40263 -0.616337 13.9997
v 5.67966 -1.61503 -0.000164046
v 6.11998 -1.1728 -0.000165813
v 6.40261 -0.616383 -0.000209204
v 6.99996 6.82072e-005 14
v 6.99993 6.81572e-005 3.85841
v 7.09733 -0.616325 13.9999
v 7.09738 -0.61644 5.35402e-007
v 7.3799 -1.17278 2.78038e-005
v 7.37999 -1.17277 13.9999
v 7.82031 -1.61505 8.40288e-006
v 7.82027 -1.61493 13.9999
v 8.37546 -1.89994 -2.46082e-005
v 8.37547 -1.89993 14
v 6.99997 3.0621e-005 1.30227e-007
v 11 4.44897e-005 13.9999
v 11 1.60984e-005 7.00001
v 10.9026 0.616516 13.9999
v 10.9026 0.616461 -1.55399e-005
v 10.6199 1.17287 4.42848e-005
v 10.62 1.17289 14
v 10.1797 1.61504 3.05445e-005
v 10.1797 1.61504 14
v 9.62449 1.90001 4.5
v 9.62444 1.90005 14
v 10.9999 -6.86276e-006 5.89628e-005
v 9.62447 1.89995 7.66028e-005
v 6.99996 6.82072e-005 14
v 8.99995 7.09401e-005 14
v 7.09734 0.616446 14
v 7.37996 1.17288 14
v 7.82027 1.61511 13.9999
v 8.37547 1.9 14
v 9 1.90006 13.9999
v 9.62444 1.90005 14
v 10.1797 1.61504 14
v 10.62 1.17289 14
v 10.9026 0.616516 13.9999
v 11 4.44897e-005 13.9999
v 10.9999 -6.86276e-006 5.89628e-005
v 9 1.85905e-005 -1.94181e-005
v 10.9026 0.616461 -1.55399e-005
v 10.6199 1.17287 4.42848e-005
v 10.1797 1.61504 3.05445e-005
v 9.62447 1.89995 7.66028e-005
v 9.00002 1.89997 1.19667e-005
v 8.37551 1.9 -1.06105e-005
v 7.82027 1.61501 5.3627e-005
v 7.37991 1.17279 8.49737e-005
v 7.09733 0.616363 8.65787e-005
v 6.99997 3.0621e-005 1.30227e-007
v 8.99997 1.89997 4.50006
v 9.00002 1.90001 9.49996
v 9.62449 1.90001 4.5
v 9.62444 1.90005 14
v 9 1.90006 13.9999
v 8.3755 1.90004 9.49996
v 8.37547 1.9 14
v 8.37546 -1.89994 -2.46082e-005
v 9 -1.90003 2.63761e-005
v 8.37547 -1.89993 14
v 9 -1.89991 13.9999
v 9.62448 -1.9 1.6979e-005
v 9.62447 -1.89987 13.9999
v 8.37551 1.9 -1.06105e-005
v 9.00002 1.89997 1.19667e-005
v 9.62447 1.89995 7.66028e-005
v 7.09733 -0.616325 13.9999
v 7.37999 -1.17277 13.9999
v 7.82027 -1.61493 13.9999
v 8.37547 -1.89993 14
v 9 -1.89991 13.9999
v 9.62447 -1.89987 13.9999
v 10.1797 -1.61491 13.9999
v 10.62 -1.17276 14
v 10.9026 -0.61635 14
v 10.9999 -6.86276e-006 5.89628e-005
v 11 1.60984e-005 7.00001
v 10.9026 -0.616364 2.61942e-005
v 10.9026 -0.61635 14
v 10.62 -1.17276 14
v 10.62 -1.1728 2.3285e-005
v 10.1797 -1.61491 13.9999
v 10.1797 -1.61503 2.9521e-005
v 9.62447 -1.89987 13.9999
v 9.62448 -1.9 1.6979e-005
v 11 4.44897e-005 13.9999
v 6.99997 3.0621e-005 1.30227e-007
v 6.99993 6.81572e-005 3.85841
v 7.09733 0.616363 8.65787e-005
v 7.09734 0.616446 14
v 7.37996 1.17288 14
v 7.37991 1.17279 8.49737e-005
v 7.82027 1.61511 13.9999
v 7.82027 1.61501 5.3627e-005
v 8.3755 1.90004 9.49996
v 8.37551 1.9 -1.06105e-005
v 6.99996 6.82072e-005 14
v 8.37547 1.9 14
v 10.9026 -0.616364 2.61942e-005
v 10.62 -1.1728 2.3285e-005
v 10.1797 -1.61503 2.9521e-005
v 9.62448 -1.9 1.6979e-005
v 9 -1.90003 2.63761e-005
v 8.37546 -1.89994 -2.46082e-005
v 7.82031 -1.61505 8.40288e-006
v 7.3799 -1.17278 2.78038e-005
v 7.09738 -0.61644 5.35402e-007
v 6.99996 6.82072e-005 13.9998
v 6.99993 6.81572e-005 3.85821
v 6.99997 3.0621e-005 -0.00019987
v 7.09738 -0.61644 -0.000199465
v 7.3799 -1.17278 -0.000172196
v 7.82031 -1.61505 -0.000191597
v 8.37546 -1.89994 -0.000224608
v 8.37547 -1.89993 13.9998
v 7.82027 -1.61493 13.9997
v 7.37999 -1.17277 13.9997
v 7.09733 -0.616325 13.9997
v 11 4.44897e-005 13.9997
v 11 1.60984e-005 6.99981
v 10.9999 -6.86276e-006 -0.000141037
v 10.9026 0.616461 -0.00021554
v 10.6199 1.17287 -0.000155715
v 10.1797 1.61504 -0.000169455
v 9.62447 1.89995 -0.000123397
v 9.62449 1.90001 4.4998
v 9.62444 1.90005 13.9998
v 10.1797 1.61504 13.9998
v 10.62 1.17289 13.9998
v 10.9026 0.616516 13.9997
v 8.99995 7.09401e-005 13.9998
v 9 1.90006 13.9997
v 8.37547 1.9 13.9998
v 7.82027 1.61511 13.9997
v 7.37996 1.17288 13.9998
v 7.09734 0.616446 13.9998
v 9 1.85905e-005 -0.000219418
v 7.09733 0.616363 -0.000113421
v 7.37991 1.17279 -0.000115026
v 7.82027 1.61501 -0.000146373
v 8.37551 1.9 -0.000210611
v 9.00002 1.89997 -0.000188033
v 8.99997 1.89997 4.49986
v 9.00002 1.90001 9.49976
v 8.3755 1.90004 9.49976
v 9 -1.90003 -0.000173624
v 9.62448 -1.9 -0.000183021
v 9.62447 -1.89987 13.9997
v 9 -1.89991 13.9997
v 10.1797 -1.61491 13.9997
v 10.62 -1.17276 13.9998
v 10.9026 -0.61635 13.9998
v 10.1797 -1.61503 -0.000170479
v 10.62 -1.1728 -0.000176715
v 10.9026 -0.616364 -0.000173806
v 11.4999 5.70003 2.50005
v 11.4999 5.70002 1.87554
v 7 5.69992 2.50007
v 2 5.69997 1.87552
v 1.99998 5.7 2.50002
v -2.49994 5.69991 2.50003
v -2.49999 5.69995 3.12454
v 6.99996 5.69999 3.12455
v 11.4999 5.70003 2.50005
v 11.4999 3.80004 2.50005
v 11.4999 5.70002 1.87554
v 11.5 5.415 1.32036
v 11.5 4.9728 0.880013
v 11.5 4.4164 0.597389
v 11.5 3.80002 0.500017
v -2.49994 5.69991 2.50003
v -2.49999 3.79995 2.50004
v -2.49999 5.69995 3.12454
v -2.49997 5.41494 3.67975
v -2.49991 4.97272 4.12004
v -2.49997 4.41636 4.40266
v -2.49992 3.79994 4.49997
v 11.5 1.90002 2.50001
v 11.5 1.90002 1.8755
v 11.4999 2.18503 1.32035
v 11.5 2.62721 0.879983
v 11.4999 3.18362 0.597384
v -2.49993 1.89993 2.49999
v -2.49994 1.89995 3.12449
v -2.49995 2.18494 3.67967
v -2.5 2.62712 4.12009
v -2.49997 3.18349 4.4027
v -2.49993 1.89993 2.49999
v -2.49993 1.89995 1.87547
v 11.5 1.90002 2.50001
v 11.5 1.90002 1.8755
v 11.5 3.80002 4.49999
v 1.3584 3.8 4.5
v 11.5 3.18359 4.40264
v -2.49997 3.18349 4.4027
v -2.5 2.62712 4.12009
v 11.4999 2.6272 4.12008
v -2.49995 2.18494 3.67967
v 11.5 2.18498 3.67971
v -2.49994 1.89995 3.12449
v 11.4999 1.90005 3.12451
v -2.49992 3.79994 4.49997
v 11.5 3.80002 0.500017
v 4.50001 3.79993 0.500064
v 11.5 4.4164 0.597389
v -2.49992 4.41632 0.59738
v -2.49997 4.97276 0.879994
v 11.5 4.9728 0.880013
v -2.49992 5.41497 1.32029
v 11.5 5.415 1.32036
v 2 5.69997 1.87552
v 11.4999 5.70002 1.87554
v -2.49997 3.79989 0.500077
v -2.5 5.69997 1.87553
v 11.5 5.69997 3.12452
v 11.5 5.41498 3.67974
v 11.5 4.97284 4.12003
v 11.5 4.41638 4.4027
v 11.5 3.80002 4.49999
v -2.5 5.69997 1.87553
v -2.49992 5.41497 1.32029
v -2.49997 4.97276 0.879994
v -2.49992 4.41632 0.59738
v -2.49997 3.79989 0.500077
v 11.5 5.69997 3.12452
v 11.4999 1.90005 3.12451
v -2.49994 1.89995 3.12449
v -2.5 5.69997 1.87553
v 11.4999 1.90005 3.12451
v 11.5 2.18498 3.67971
v 11.4999 2.6272 4.12008
v 11.5 3.18359 4.40264
v -2.49997 3.79989 0.500077
v 4.50001 3.79993 0.500064
v -2.49991 3.18349 0.597366
v 11.4999 3.18362 0.597384
v 11.5 2.62721 0.879983
v -2.49999 2.62718 0.879964
v 11.4999 2.18503 1.32035
v -2.49998 2.18487 1.32039
v 11.5 1.90002 1.8755
v -2.49993 1.89995 1.87547
v 11.5 3.80002 0.500017
v -2.49992 3.79994 4.49997
v 1.3584 3.8 4.5
v -2.49997 4.41636 4.40266
v 11.5 4.41638 4.4027
v 11.5 4.97284 4.12003
v -2.49991 4.97272 4.12004
v 11.5 5.41498 3.67974
v -2.49997 5.41494 3.67975
v 6.99996 5.69999 3.12455
v -2.49999 5.69995 3.12454
v 11.5 3.80002 4.49999
v 11.5 5.69997 3.12452
v -2.49993 1.89995 1.87547
v -2.49998 2.18487 1.32039
v -2.49999 2.62718 0.879964
v -2.49991 3.18349 0.597366
v -2.49999 3.79995 2.49984
v -2.49993 1.89993 2.49979
v 11.5 1.90002 2.49981
v 11.4999 3.80004 2.49985
v 11.4999 5.70003 2.49985
v 7 5.69992 2.49987
v 1.99998 5.7 2.49982
v -2.49994 5.69991 2.49983
v 11.4999 5.70002 1.87534
v 2 5.69997 1.87532
v -2.49999 5.69995 3.12434
v 6.99996 5.69999 3.12435
v 11.5 3.80002 0.499817
v 11.5 4.4164 0.597189
v 11.5 4.9728 0.879813
v 11.5 5.415 1.32016
v -2.49992 3.79994 4.49977
v -2.49997 4.41636 4.40246
v -2.49991 4.97272 4.11984
v -2.49997 5.41494 3.67955
v 11.5 1.90002 1.8753
v 11.4999 2.18503 1.32015
v 11.5 2.62721 0.879783
v 11.4999 3.18362 0.597184
v -2.49994 1.89995 3.12429
v -2.49995 2.18494 3.67947
v -2.5 2.62712 4.11989
v -2.49997 3.18349 4.4025
v -2.49993 1.89995 1.87527
v 11.5 3.80002 4.49979
v 1.3584 3.8 4.4998
v 11.4999 1.90005 3.12431
v 11.5 2.18498 3.67951
v 11.4999 2.6272 4.11988
v 11.5 3.18359 4.40244
v 4.50001 3.79993 0.499864
v -2.49997 3.79989 0.499877
v -2.49992 4.41632 0.59718
v -2.49997 4.97276 0.879794
v -2.49992 5.41497 1.32009
v -2.5 5.69997 1.87533
v 11.5 5.69997 3.12432
v 11.5 5.41498 3.67954
v 11.5 4.97284 4.11983
v 11.5 4.41638 4.4025
v -2.49998 2.18487 1.32019
v -2.49999 2.62718 0.879764
v -2.49991 3.18349 0.597166
v 11.5 5.70006 11.5
v 11.5 5.70002 10.8755
v 7.00003 5.70002 11.4999
v 2.00001 5.69995 10.8755
v 2.00008 5.69994 11.5
v -2.49993 5.69993 11.5
v -2.49999 5.7 12.1245
v 7 5.70004 12.1245
v 11.5 5.70006 11.5
v 11.4999 3.80003 11.5
v 11.5 5.70002 10.8755
v 11.5 5.41507 10.3203
v 11.5 4.97282 9.87999
v 11.5 4.41648 9.59731
v 11.5 3.80002 9.50001
v -2.49993 5.69993 11.5
v -2.49993 3.80001 11.4999
v -2.49999 5.7 12.1245
v -2.49999 5.41505 12.6797
v -2.49989 4.97275 13.12
v -2.49993 4.41641 13.4026
v -2.49992 3.79997 13.5
v 11.4999 1.90006 11.5
v 11.5 1.9 10.8755
v 11.5 2.18504 10.3203
v 11.4999 2.62723 9.88
v 11.5 3.1836 9.59737
v -2.49999 1.89997 11.5
v -2.49992 1.89995 12.1245
v -2.49998 2.18497 12.6797
v -2.49998 2.62716 13.12
v -2.49993 3.18354 13.4026
v -2.49999 1.89997 11.5
v -2.50001 1.9 10.8755
v 11.4999 1.90006 11.5
v 11.5 1.9 10.8755
v 11.5 3.80007 13.5
v 1.35841 3.80005 13.4999
v 11.4999 3.18365 13.4026
v -2.49993 3.18354 13.4026
v -2.49998 2.62716 13.12
v 11.4999 2.62725 13.12
v -2.49998 2.18497 12.6797
v 11.5 2.18499 12.6797
v -2.49992 1.89995 12.1245
v 11.5 1.90005 12.1244
v -2.49992 3.79997 13.5
v 11.5 3.80002 9.50001
v 4.49996 3.80004 9.5
v 11.5 4.41648 9.59731
v -2.49993 4.41636 9.59735
v -2.49998 4.97276 9.88001
v 11.5 4.97282 9.87999
v -2.49995 5.41504 10.3202
v 11.5 5.41507 10.3203
v 2.00001 5.69995 10.8755
v 11.5 5.70002 10.8755
v -2.49993 3.80001 9.49992
v -2.49993 5.69995 10.8755
v 11.4999 5.70004 12.1245
v 11.5 5.41504 12.6797
v 11.5 4.97289 13.12
v 11.5 4.41643 13.4027
v 11.5 3.80007 13.5
v -2.49993 5.69995 10.8755
v -2.49995 5.41504 10.3202
v -2.49998 4.97276 9.88001
v -2.49993 4.41636 9.59735
v -2.49993 3.80001 9.49992
v 11.4999 5.70004 12.1245
v 11.5 1.90005 12.1244
v -2.49992 1.89995 12.1245
v -2.49993 5.69995 10.8755
v 11.5 1.90005 12.1244
v 11.5 2.18499 12.6797
v 11.4999 2.62725 13.12
v 11.4999 3.18365 13.4026
v -2.49993 3.80001 9.49992
v 4.49996 3.80004 9.5
v -2.49999 3.18355 9.59738
v 11.5 3.1836 9.59737
v 11.4999 2.62723 9.88
v -2.49995 2.62716 9.87994
v 11.5 2.18504 10.3203
v -2.49994 2.18492 10.3203
v 11.5 1.9 10.8755
v -2.50001 1.9 10.8755
v 11.5 3.80002 9.50001
v -2.49992 3.79997 13.5
v 1.35841 3.80005 13.4999
v -2.49993 4.41641 13.4026
v 11.5 4.41643 13.4027
v 11.5 4.97289 13.12
v -2.49989 4.97275 13.12
v 11.5 5.41504 12.6797
v -2.49999 5.41505 12.6797
v 7 5.70004 12.1245
v -2.49999 5.7 12.1245
v 11.5 3.80007 13.5
v 11.4999 5.70004 12.1245
v -2.50001 1.9 10.8755
v -2.49994 2.18492 10.3203
v -2.49995 2.62716 9.87994
v -2.49999 3.18355 9.59738
v -2.49993 3.80001 11.4997
v -2.49999 1.89997 11.4998
v 11.4999 1.90006 11.4998
v 11.4999 3.80003 11.4998
v 11.5 5.70006 11.4998
v 7.00003 5.70002 11.4997
v 2.00008 5.69994 11.4998
v -2.49993 5.69993 11.4998
v 11.5 5.70002 10.8753
v 2.00001 5.69995 10.8753
v -2.49999 5.7 12.1243
v 7 5.70004 12.1243
v 11.5 3.80002 9.49981
v 11.5 4.41648 9.59711
v 11.5 4.97282 9.87979
v 11.5 5.41507 10.3201
v -2.49992 3.79997 13.4998
v -2.49993 4.41641 13.4024
v -2.49989 4.97275 13.1198
v -2.49999 5.41505 12.6795
v 11.5 1.9 10.8753
v 11.5 2.18504 10.3201
v 11.4999 2.62723 9.8798
v 11.5 3.1836 9.59717
v -2.49992 1.89995 12.1243
v -2.49998 2.18497 12.6795
v -2.49998 2.62716 13.1198
v -2.49993 3.18354 13.4024
v -2.50001 1.9 10.8753
v 11.5 3.80007 13.4998
v 1.35841 3.80005 13.4997
v 11.5 1.90005 12.1242
v 11.5 2.18499 12.6795
v 11.4999 2.62725 13.1198
v 11.4999 3.18365 13.4024
v 4.49996 3.80004 9.4998
v -2.49993 3.80001 9.49972
v -2.49993 4.41636 9.59715
v -2.49998 4.97276 9.87981
v -2.49995 5.41504 10.32
v -2.49993 5.69995 10.8753
v 11.4999 5.70004 12.1243
v 11.5 5.41504 12.6795
v 11.5 4.97289 13.1198
v 11.5 4.41643 13.4025
v -2.49994 2.18492 10.3201
v -2.49995 2.62716 9.87974
v -2.49999 3.18355 9.59718
v -1.9999 7.59995 13.9999
v -1.99997 7.59997 3.85841
v -1.90261 6.98354 14
v -1.90262 6.98352 4.35536e-005
v -1.62002 6.42715 2.17029e-005
v -1.61999 6.42714 14
v -1.17971 5.98495 3.02406e-005
v -1.17962 5.98492 14
v -0.624473 5.69997 3.97252e-006
v -0.624455 5.70002 13.9999
v -1.9999 7.59989 7.05238e-006
v 2.00002 7.60002 14
v 2.00002 7.5999 7.00007
v 1.90268 8.21643 13.9999
v 1.90273 8.21629 3.21272e-005
v 1.62009 8.77269 6.52506e-005
v 1.62008 8.77275 14
v 1.17973 9.21493 6.44123e-005
v 1.17973 9.21498 14
v 0.624538 9.49988 4.50008
v 0.624549 9.49994 14
v 2.00002 7.59989 8.90693e-005
v 0.624604 9.49986 3.31413e-005
v -1.9999 7.59995 13.9999
v 6.58227e-005 7.59996 14
v -1.90258 8.21639 14
v -1.61996 8.77278 14
v -1.17963 9.21497 14
v -0.624415 9.49997 13.9999
v 8.7624e-005 9.49997 13.9999
v 0.624549 9.49994 14
v 1.17973 9.21498 14
v 1.62008 8.77275 14
v 1.90268 8.21643 13.9999
v 2.00002 7.60002 14
v 2.00002 7.59989 8.90693e-005
v 2.88322e-005 7.59996 1.14526e-005
v 1.90273 8.21629 3.21272e-005
v 1.62009 8.77269 6.52506e-005
v 1.17973 9.21493 6.44123e-005
v 0.624604 9.49986 3.31413e-005
v 0.000100925 9.49985 4.56396e-005
v -0.624428 9.49986 6.69743e-005
v -1.17965 9.21495 3.53551e-005
v -1.61994 8.77272 8.53926e-006
v -1.90257 8.21627 7.68324e-005
v -1.9999 7.59989 7.05238e-006
v 2.49911e-005 9.49989 4.50008
v 8.25704e-005 9.4999 9.50001
v 0.624538 9.49988 4.50008
v 0.624549 9.49994 14
v 8.7624e-005 9.49997 13.9999
v -0.624447 9.49998 9.49996
v -0.624415 9.49997 13.9999
v -0.624473 5.69997 3.97252e-006
v 2.73523e-005 5.69991 6.36919e-005
v -0.624455 5.70002 13.9999
v 5.22743e-005 5.70003 13.9999
v 0.624534 5.69995 1.19039e-005
v 0.624516 5.69997 14
v -0.624428 9.49986 6.69743e-005
v 0.000100925 9.49985 4.56396e-005
v 0.624604 9.49986 3.31413e-005
v -1.90261 6.98354 14
v -1.61999 6.42714 14
v -1.17962 5.98492 14
v -0.624455 5.70002 13.9999
v 5.22743e-005 5.70003 13.9999
v 0.624516 5.69997 14
v 1.17978 5.98491 14
v 1.62008 6.42715 14
v 1.90267 6.98361 13.9999
v 2.00002 7.59989 8.90693e-005
v 2.00002 7.5999 7.00007
v 1.90265 6.98353 4.52721e-005
v 1.90267 6.98361 13.9999
v 1.62008 6.42715 14
v 1.62008 6.42715 -1.56244e-005
v 1.17978 5.98491 14
v 1.1797 5.98487 9.4081e-005
v 0.624516 5.69997 14
v 0.624534 5.69995 1.19039e-005
v 2.00002 7.60002 14
v -1.9999 7.59989 7.05238e-006
v -1.99997 7.59997 3.85841
v -1.90257 8.21627 7.68324e-005
v -1.90258 8.21639 14
v -1.61996 8.77278 14
v -1.61994 8.77272 8.53926e-006
v -1.17963 9.21497 14
v -1.17965 9.21495 3.53551e-005
v -0.624447 9.49998 9.49996
v -0.624428 9.49986 6.69743e-005
v -1.9999 7.59995 13.9999
v -0.624415 9.49997 13.9999
v 1.90265 6.98353 4.52721e-005
v 1.62008 6.42715 -1.56244e-005
v 1.1797 5.98487 9.4081e-005
v 0.624534 5.69995 1.19039e-005
v 2.73523e-005 5.69991 6.36919e-005
v -0.624473 5.69997 3.97252e-006
v -1.17971 5.98495 3.02406e-005
v -1.62002 6.42715 2.17029e-005
v -1.90262 6.98352 4.35536e-005
v -1.9999 7.59995 13.9997
v -1.99997 7.59997 3.85821
v -1.9999 7.59989 -0.000192948
v -1.90262 6.98352 -0.000156446
v -1.62002 6.42715 -0.000178297
v -1.17971 5.98495 -0.000169759
v -0.624473 5.69997 -0.000196027
v -0.624455 5.70002 13.9997
v -1.17962 5.98492 13.9998
v -1.61999 6.42714 13.9998
v -1.90261 6.98354 13.9998
v 2.00002 7.60002 13.9998
v 2.00002 7.5999 6.99988
v 2.00002 7.59989 -0.000110931
v 1.90273 8.21629 -0.000167873
v 1.62009 8.77269 -0.000134749
v 1.17973 9.21493 -0.000135588
v 0.624604 9.49986 -0.000166859
v 0.624538 9.49988 4.49988
v 0.624549 9.49994 13.9998
v 1.17973 9.21498 13.9998
v 1.62008 8.77275 13.9998
v 1.90268 8.21643 13.9997
v 6.58227e-005 7.59996 13.9998
v 8.7624e-005 9.49997 13.9997
v -0.624415 9.49997 13.9997
v -1.17963 9.21497 13.9998
v -1.61996 8.77278 13.9998
v -1.90258 8.21639 13.9998
v 2.88322e-005 7.59996 -0.000188547
v -1.90257 8.21627 -0.000123168
v -1.61994 8.77272 -0.000191461
v -1.17965 9.21495 -0.000164645
v -0.624428 9.49986 -0.000133026
v 0.000100925 9.49985 -0.00015436
v 2.49911e-005 9.49989 4.49988
v 8.25704e-005 9.4999 9.49981
v -0.624447 9.49998 9.49976
v 2.73523e-005 5.69991 -0.000136308
v 0.624534 5.69995 -0.000188096
v 0.624516 5.69997 13.9998
v 5.22743e-005 5.70003 13.9997
v 1.17978 5.98491 13.9998
v 1.62008 6.42715 13.9998
v 1.90267 6.98361 13.9997
v 1.1797 5.98487 -0.000105919
v 1.62008 6.42715 -0.000215624
v 1.90265 6.98353 -0.000154728
v 2.50006 7.59997 14
v 2.50004 7.59999 3.85838
v 2.59741 6.98356 14
v 2.59735 6.98353 6.61666e-005
v 2.87997 6.42717 5.47671e-006
v 2.88002 6.42718 13.9999
v 3.32029 5.98495 3.3527e-005
v 3.3203 5.98497 14
v 3.87545 5.69997 7.40707e-005
v 3.87553 5.70003 13.9999
v 2.50005 7.59987 7.65525e-005
v 6.50003 7.60001 14
v 6.49997 7.60002 7.00001
v 6.4027 8.21637 14
v 6.40259 8.21638 8.18684e-005
v 6.12002 8.77279 3.76049e-005
v 6.12005 8.77278 14
v 5.67964 9.215 7.94683e-005
v 5.67971 9.21505 14
v 5.12451 9.49991 4.50007
v 5.12453 9.49998 14
v 6.50002 7.59989 8.54307e-005
v 5.12456 9.49988 6.20447e-005
v 2.50006 7.59997 14
v 4.50006 7.6 13.9999
v 2.59744 8.21636 14
v 2.88004 8.77276 14
v 3.32031 9.215 14
v 3.8755 9.49998 14
v 4.5 9.49997 14
v 5.12453 9.49998 14
v 5.67971 9.21505 14
v 6.12005 8.77278 14
v 6.4027 8.21637 14
v 6.50003 7.60001 14
v 6.50002 7.59989 8.54307e-005
v 4.49996 7.59997 6.65993e-005
v 6.40259 8.21638 8.18684e-005
v 6.12002 8.77279 3.76049e-005
v 5.67964 9.215 7.94683e-005
v 5.12456 9.49988 6.20447e-005
v 4.50006 9.49989 4.58018e-005
v 3.87554 9.49994 1.2299e-005
v 3.32035 9.21496 1.77209e-005
v 2.87998 8.77275 6.12165e-005
v 2.59739 8.21633 5.08686e-005
v 2.50005 7.59987 7.65525e-005
v 4.50003 9.49997 4.5
v 4.50004 9.49997 9.49999
v 5.12451 9.49991 4.50007
v 5.12453 9.49998 14
v 4.5 9.49997 14
v 3.87552 9.49997 9.50001
v 3.8755 9.49998 14
v 3.87545 5.69997 7.40707e-005
v 4.49998 5.7 2.11226e-005
v 3.87553 5.70003 13.9999
v 4.50003 5.70002 14
v 5.12453 5.69992 4.55707e-005
v 5.12448 5.70004 14
v 3.87554 9.49994 1.2299e-005
v 4.50006 9.49989 4.58018e-005
v 5.12456 9.49988 6.20447e-005
v 2.59741 6.98356 14
v 2.88002 6.42718 13.9999
v 3.3203 5.98497 14
v 3.87553 5.70003 13.9999
v 4.50003 5.70002 14
v 5.12448 5.70004 14
v 5.67975 5.98496 13.9999
v 6.12006 6.42717 14
v 6.40263 6.9836 14
v 6.50002 7.59989 8.54307e-005
v 6.49997 7.60002 7.00001
v 6.40264 6.98358 3.76889e-006
v 6.40263 6.9836 14
v 6.12006 6.42717 14
v 6.12001 6.42718 2.29389e-005
v 5.67975 5.98496 13.9999
v 5.67973 5.98488 4.85708e-005
v 5.12448 5.70004 14
v 5.12453 5.69992 4.55707e-005
v 6.50003 7.60001 14
v 2.50005 7.59987 7.65525e-005
v 2.50004 7.59999 3.85838
v 2.59739 8.21633 5.08686e-005
v 2.59744 8.21636 14
v 2.88004 8.77276 14
v 2.87998 8.77275 6.12165e-005
v 3.32031 9.215 14
v 3.32035 9.21496 1.77209e-005
v 3.87552 9.49997 9.50001
v 3.87554 9.49994 1.2299e-005
v 2.50006 7.59997 14
v 3.8755 9.49998 14
v 6.40264 6.98358 3.76889e-006
v 6.12001 6.42718 2.29389e-005
v 5.67973 5.98488 4.85708e-005
v 5.12453 5.69992 4.55707e-005
v 4.49998 5.7 2.11226e-005
v 3.87545 5.69997 7.40707e-005
v 3.32029 5.98495 3.3527e-005
v 2.87997 6.42717 5.47671e-006
v 2.59735 6.98353 6.61666e-005
v 2.50006 7.59997 13.9998
v 2.50004 7.59999 3.85818
v 2.50005 7.59987 -0.000123447
v 2.59735 6.98353 -0.000133833
v 2.87997 6.42717 -0.000194523
v 3.32029 5.98495 -0.000166473
v 3.87545 5.69997 -0.000125929
v 3.87553 5.70003 13.9997
v 3.3203 5.98497 13.9998
v 2.88002 6.42718 13.9997
v 2.59741 6.98356 13.9998
v 6.50003 7.60001 13.9998
v 6.49997 7.60002 6.99981
v 6.50002 7.59989 -0.000114569
v 6.40259 8.21638 -0.000118132
v 6.12002 8.77279 -0.000162395
v 5.67964 9.215 -0.000120532
v 5.12456 9.49988 -0.000137955
v 5.12451 9.49991 4.49987
v 5.12453 9.49998 13.9998
v 5.67971 9.21505 13.9998
v 6.12005 8.77278 13.9998
v 6.4027 8.21637 13.9998
v 4.50006 7.6 13.9997
v 4.5 9.49997 13.9998
v 3.8755 9.49998 13.9998
v 3.32031 9.215 13.9998
v 2.88004 8.77276 13.9998
v 2.59744 8.21636 13.9998
v 4.49996 7.59997 -0.000133401
v 2.59739 8.21633 -0.000149131
v 2.87998 8.77275 -0.000138784
v 3.32035 9.21496 -0.000182279
v 3.87554 9.49994 -0.000187701
v 4.50006 9.49989 -0.000154198
v 4.50003 9.49997 4.4998
v 4.50004 9.49997 9.49979
v 3.87552 9.49997 9.49981
v 4.49998 5.7 -0.000178877
v 5.12453 5.69992 -0.000154429
v 5.12448 5.70004 13.9998
v 4.50003 5.70002 13.9998
v 5.67975 5.98496 13.9997
v 6.12006 6.42717 13.9998
v 6.40263 6.9836 13.9998
v 5.67973 5.98488 -0.000151429
v 6.12001 6.42718 -0.000177061
v 6.40264 6.98358 -0.000196231
v 6.99999 7.60003 14
v 7.00003 7.59992 3.85846
v 7.0974 6.98359 14
v 7.09738 6.98352 3.825e-005
v 7.38001 6.4271 4.40631e-005
v 7.37998 6.42723 13.9999
v 7.82031 5.98498 -1.19043e-005
v 7.82028 5.98497 14
v 8.37548 5.69995 6.63795e-005
v 8.37551 5.70002 14
v 6.99997 7.59992 0.000112931
v 11 7.60002 14
v 11 7.6 7.00001
v 10.9027 8.21642 14
v 10.9026 8.21638 8.07533e-005
v 10.62 8.77276 8.79036e-005
v 10.62 8.7728 14
v 10.1797 9.215 5.94385e-005
v 10.1797 9.21503 14
v 9.62447 9.49998 4.50005
v 9.62452 9.49996 14
v 11 7.59994 8.90263e-005
v 9.62451 9.49992 7.85333e-005
v 6.99999 7.60003 14
v 8.99999 7.59998 14
v 7.09736 8.21644 14
v 7.37998 8.77282 14
v 7.82028 9.21505 14
v 8.37549 9.5 14
v 8.99998 9.50001 14
v 9.62452 9.49996 14
v 10.1797 9.21503 14
v 10.62 8.7728 14
v 10.9027 8.21642 14
v 11 7.60002 14
v 11 7.59994 8.90263e-005
v 8.99998 7.5999 0.000115519
v 10.9026 8.21638 8.07533e-005
v 10.62 8.77276 8.79036e-005
v 10.1797 9.215 5.94385e-005
v 9.62451 9.49992 7.85333e-005
v 8.99998 9.49997 5.5608e-005
v 8.37551 9.49995 4.20791e-005
v 7.82032 9.21498 3.55746e-005
v 7.37997 8.77272 9.72486e-005
v 7.09735 8.21638 4.4315e-005
v 6.99997 7.59992 0.000112931
v 9.00004 9.49996 4.5
v 9.00002 9.49998 9.50001
v 9.62447 9.49998 4.50005
v 9.62452 9.49996 14
v 8.99998 9.50001 14
v 8.37552 9.49998 9.5
v 8.37549 9.5 14
v 8.37548 5.69995 6.63795e-005
v 9 5.69993 7.40621e-005
v 8.37551 5.70002 14
v 8.99998 5.70006 14
v 9.62449 5.7 8.98921e-006
v 9.62451 5.70004 13.9999
v 8.37551 9.49995 4.20791e-005
v 8.99998 9.49997 5.5608e-005
v 9.62451 9.49992 7.85333e-005
v 7.0974 6.98359 14
v 7.37998 6.42723 13.9999
v 7.82028 5.98497 14
v 8.37551 5.70002 14
v 8.99998 5.70006 14
v 9.62451 5.70004 13.9999
v 10.1797 5.98503 14
v 10.62 6.42722 14
v 10.9026 6.98362 14
v 11 7.59994 8.90263e-005
v 11 7.6 7.00001
v 10.9026 6.98357 5.21738e-005
v 10.9026 6.98362 14
v 10.62 6.42722 14
v 10.62 6.42715 4.74431e-005
v 10.1797 5.98503 14
v 10.1796 5.98494 8.41082e-005
v 9.62451 5.70004 13.9999
v 9.62449 5.7 8.98921e-006
v 11 7.60002 14
v 6.99997 7.59992 0.000112931
v 7.00003 7.59992 3.85846
v 7.09735 8.21638 4.4315e-005
v 7.09736 8.21644 14
v 7.37998 8.77282 14
v 7.37997 8.77272 9.72486e-005
v 7.82028 9.21505 14
v 7.82032 9.21498 3.55746e-005
v 8.37552 9.49998 9.5
v 8.37551 9.49995 4.20791e-005
v 6.99999 7.60003 14
v 8.37549 9.5 14
v 10.9026 6.98357 5.21738e-005
v 10.62 6.42715 4.74431e-005
v 10.1796 5.98494 8.41082e-005
v 9.62449 5.7 8.98921e-006
v 9 5.69993 7.40621e-005
v 8.37548 5.69995 6.63795e-005
v 7.82031 5.98498 -1.19043e-005
v 7.38001 6.4271 4.40631e-005
v 7.09738 6.98352 3.825e-005
v 6.99999 7.60003 13.9998
v 7.00003 7.59992 3.85826
v 6.99997 7.59992 -8.70686e-005
v 7.09738 6.98352 -0.00016175
v 7.38001 6.4271 -0.000155937
v 7.82031 5.98498 -0.000211904
v 8.37548 5.69995 -0.000133621
v 8.37551 5.70002 13.9998
v 7.82028 5.98497 13.9998
v 7.37998 6.42723 13.9997
v 7.0974 6.98359 13.9998
v 11 7.60002 13.9998
v 11 7.6 6.99981
v 11 7.59994 -0.000110974
v 10.9026 8.21638 -0.000119247
v 10.62 8.77276 -0.000112096
v 10.1797 9.215 -0.000140562
v 9.62451 9.49992 -0.000121467
v 9.62447 9.49998 4.49985
v 9.62452 9.49996 13.9998
v 10.1797 9.21503 13.9998
v 10.62 8.7728 13.9998
v 10.9027 8.21642 13.9998
v 8.99999 7.59998 13.9998
v 8.99998 9.50001 13.9998
v 8.37549 9.5 13.9998
v 7.82028 9.21505 13.9998
v 7.37998 8.77282 13.9998
v 7.09736 8.21644 13.9998
v 8.99998 7.5999 -8.44813e-005
v 7.09735 8.21638 -0.000155685
v 7.37997 8.77272 -0.000102751
v 7.82032 9.21498 -0.000164425
v 8.37551 9.49995 -0.000157921
v 8.99998 9.49997 -0.000144392
v 9.00004 9.49996 4.4998
v 9.00002 9.49998 9.49981
v 8.37552 9.49998 9.4998
v 9 5.69993 -0.000125938
v 9.62449 5.7 -0.000191011
v 9.62451 5.70004 13.9997
v 8.99998 5.70006 13.9998
v 10.1797 5.98503 13.9998
v 10.62 6.42722 13.9998
v 10.9026 6.98362 13.9998
v 10.1796 5.98494 -0.000115892
v 10.62 6.42715 -0.000152557
v 10.9026 6.98357 -0.000147826
v -2.49996 3.79992 5.00004
v 7.64155 3.79996 5.00008
v -2.49991 3.18352 5.09734
v 11.5 3.18361 5.09737
v 11.5 2.62725 5.37994
v -2.49998 2.6272 5.37994
v 11.5 2.18498 5.82033
v -2.49991 2.18489 5.8203
v 11.5 1.90004 6.37548
v -2.49994 1.89993 6.37552
v 11.5 3.80001 4.99999
v -2.49997 3.80001 8.99997
v 4.50002 3.8 8.99998
v -2.49993 4.41637 8.90262
v 11.4999 4.41646 8.90266
v 11.5 4.9728 8.62009
v -2.49999 4.97277 8.62007
v 11.5 5.41506 8.17968
v -2.49997 5.41494 8.17975
v 6.99999 5.69997 7.62454
v -2.49995 5.69992 7.62453
v 11.5 3.8 9
v 11.5 5.70004 7.62448
v -2.49996 3.79992 5.00004
v -2.4999 3.79994 6.99997
v -2.49994 4.41634 5.09738
v -2.49999 4.97274 5.38003
v -2.49995 5.41494 5.82034
v -2.49992 5.69997 6.37545
v -2.49998 5.7 6.99998
v -2.49995 5.69992 7.62453
v -2.49997 5.41494 8.17975
v -2.49999 4.97277 8.62007
v -2.49993 4.41637 8.90262
v -2.49997 3.80001 8.99997
v 11.5 3.8 9
v 11.4999 3.80006 7.00001
v 11.4999 4.41646 8.90266
v 11.5 4.9728 8.62009
v 11.5 5.41506 8.17968
v 11.5 5.70004 7.62448
v 11.5 5.70002 7.00003
v 11.4999 5.70004 6.37553
v 11.5 5.41507 5.82031
v 11.5 4.97279 5.37999
v 11.5 4.41642 5.09736
v 11.5 3.80001 4.99999
v 6.99999 5.70003 6.99998
v 2.00001 5.69993 7.00007
v 6.99999 5.69997 7.62454
v -2.49995 5.69992 7.62453
v -2.49998 5.7 6.99998
v 2.00007 5.69995 6.37548
v -2.49992 5.69997 6.37545
v 11.5 1.90004 6.37548
v 11.5 1.90001 6.99998
v -2.49994 1.89993 6.37552
v -2.49999 1.89995 7.00004
v 11.4999 1.90008 7.62449
v -2.49994 1.90002 7.62443
v 11.4999 5.70004 6.37553
v 11.5 5.70002 7.00003
v 11.5 5.70004 7.62448
v -2.49991 3.18352 5.09734
v -2.49998 2.6272 5.37994
v -2.49991 2.18489 5.8203
v -2.49994 1.89993 6.37552
v -2.49999 1.89995 7.00004
v -2.49994 1.90002 7.62443
v -2.49996 2.18491 8.17972
v -2.49993 2.62713 8.62002
v -2.49994 3.18352 8.90265
v 11.5 3.8 9
v 4.50002 3.8 8.99998
v 11.5 3.18359 8.90268
v -2.49994 3.18352 8.90265
v -2.49993 2.62713 8.62002
v 11.5 2.62721 8.62001
v -2.49996 2.18491 8.17972
v 11.5 2.18496 8.17975
v -2.49994 1.90002 7.62443
v 11.4999 1.90008 7.62449
v -2.49997 3.80001 8.99997
v 11.5 3.80001 4.99999
v 7.64155 3.79996 5.00008
v 11.5 4.41642 5.09736
v -2.49994 4.41634 5.09738
v -2.49999 4.97274 5.38003
v 11.5 4.97279 5.37999
v -2.49995 5.41494 5.82034
v 11.5 5.41507 5.82031
v 2.00007 5.69995 6.37548
v 11.4999 5.70004 6.37553
v -2.49996 3.79992 5.00004
v -2.49992 5.69997 6.37545
v 11.5 3.18359 8.90268
v 11.5 2.62721 8.62001
v 11.5 2.18496 8.17975
v 11.4999 1.90008 7.62449
v 11.5 1.90001 6.99998
v 11.5 1.90004 6.37548
v 11.5 2.18498 5.82033
v 11.5 2.62725 5.37994
v 11.5 3.18361 5.09737
v -2.49996 3.79992 4.99984
v 7.64155 3.79996 4.99988
v 11.5 3.80001 4.99979
v 11.5 3.18361 5.09717
v 11.5 2.62725 5.37974
v 11.5 2.18498 5.82013
v 11.5 1.90004 6.37528
v -2.49994 1.89993 6.37532
v -2.49991 2.18489 5.8201
v -2.49998 2.6272 5.37974
v -2.49991 3.18352 5.09714
v -2.49997 3.80001 8.99977
v 4.50002 3.8 8.99978
v 11.5 3.8 8.9998
v 11.4999 4.41646 8.90246
v 11.5 4.9728 8.61989
v 11.5 5.41506 8.17948
v 11.5 5.70004 7.62428
v 6.99999 5.69997 7.62434
v -2.49995 5.69992 7.62433
v -2.49997 5.41494 8.17955
v -2.49999 4.97277 8.61987
v -2.49993 4.41637 8.90242
v -2.4999 3.79994 6.99977
v -2.49998 5.7 6.99978
v -2.49992 5.69997 6.37525
v -2.49995 5.41494 5.82014
v -2.49999 4.97274 5.37983
v -2.49994 4.41634 5.09718
v 11.4999 3.80006 6.99981
v 11.5 4.41642 5.09716
v 11.5 4.97279 5.37979
v 11.5 5.41507 5.82011
v 11.4999 5.70004 6.37533
v 11.5 5.70002 6.99983
v 6.99999 5.70003 6.99978
v 2.00001 5.69993 6.99987
v 2.00007 5.69995 6.37528
v 11.5 1.90001 6.99978
v 11.4999 1.90008 7.62429
v -2.49994 1.90002 7.62423
v -2.49999 1.89995 6.99984
v -2.49996 2.18491 8.17952
v -2.49993 2.62713 8.61982
v -2.49994 3.18352 8.90244
v 11.5 2.18496 8.17955
v 11.5 2.62721 8.61981
v 11.5 3.18359 8.90248
v 1.80653 -6.81682e-005 -0.00012539
v 3.46144e-005 1.80653 -0.000230434
v 3.74058e-005 -6.81682e-005 1.80636

#List of body polygons
f 1 2 3
f 3 2 4
f 5 3 4
f 5 6 3
f 5 7 6
f 6 7 8
f 8 7 9
f 10 8 9
f 2 11 4
f 12 13 14
f 14 13 15
f 16 14 15
f 16 17 14
f 16 18 17
f 17 18 19
f 19 18 20
f 21 19 20
f 13 22 15
f 18 23 20
f 24 25 26
f 26 25 27
f 27 25 28
f 28 25 29
f 29 25 30
f 30 25 31
f 31 25 32
f 32 25 33
f 33 25 34
f 34 25 35
f 36 37 38
f 38 37 39
f 39 37 40
f 40 37 41
f 41 37 42
f 42 37 43
f 43 37 44
f 44 37 45
f 45 37 46
f 46 37 47
f 48 49 50
f 50 49 51
f 51 49 52
f 52 49 53
f 54 52 53
f 55 56 57
f 57 56 58
f 58 56 59
f 60 58 59
f 49 48 53
f 53 48 61
f 61 48 62
f 62 48 50
f 63 62 50
f 24 64 25
f 25 64 65
f 66 25 65
f 66 67 25
f 25 67 68
f 69 25 68
f 69 70 25
f 25 70 71
f 72 25 71
f 72 35 25
f 73 74 75
f 75 74 76
f 77 75 76
f 77 78 75
f 77 79 78
f 78 79 80
f 80 79 81
f 82 80 81
f 74 83 76
f 84 85 86
f 86 85 87
f 88 86 87
f 88 89 86
f 88 90 89
f 89 90 91
f 91 90 92
f 93 91 92
f 85 94 87
f 90 95 92
f 36 96 37
f 37 96 97
f 98 37 97
f 98 99 37
f 37 99 100
f 101 37 100
f 101 102 37
f 37 102 103
f 104 37 103
f 104 47 37
f 153 154 155
f 155 154 156
f 157 155 156
f 157 158 155
f 157 159 158
f 158 159 160
f 160 159 161
f 162 160 161
f 154 163 156
f 164 165 166
f 166 165 167
f 168 166 167
f 168 169 166
f 168 170 169
f 169 170 171
f 171 170 172
f 173 171 172
f 165 174 167
f 170 175 172
f 176 177 178
f 178 177 179
f 179 177 180
f 180 177 181
f 181 177 182
f 182 177 183
f 183 177 184
f 184 177 185
f 185 177 186
f 186 177 187
f 188 189 190
f 190 189 191
f 191 189 192
f 192 189 193
f 193 189 194
f 194 189 195
f 195 189 196
f 196 189 197
f 197 189 198
f 198 189 199
f 200 201 202
f 202 201 203
f 203 201 204
f 204 201 205
f 206 204 205
f 207 208 209
f 209 208 210
f 210 208 211
f 212 210 211
f 201 200 205
f 205 200 213
f 213 200 214
f 214 200 202
f 215 214 202
f 176 216 177
f 177 216 217
f 218 177 217
f 218 219 177
f 177 219 220
f 221 177 220
f 221 222 177
f 177 222 223
f 224 177 223
f 224 187 177
f 225 226 227
f 227 226 228
f 229 227 228
f 229 230 227
f 229 231 230
f 230 231 232
f 232 231 233
f 234 232 233
f 226 235 228
f 236 237 238
f 238 237 239
f 240 238 239
f 240 241 238
f 240 242 241
f 241 242 243
f 243 242 244
f 245 243 244
f 237 246 239
f 242 247 244
f 188 248 189
f 189 248 249
f 250 189 249
f 250 251 189
f 189 251 252
f 253 189 252
f 253 254 189
f 189 254 255
f 256 189 255
f 256 199 189
f 305 306 307
f 307 306 308
f 309 307 308
f 309 310 307
f 309 311 310
f 310 311 312
f 312 311 313
f 314 312 313
f 306 315 308
f 316 317 318
f 318 317 319
f 320 318 319
f 320 321 318
f 320 322 321
f 321 322 323
f 323 322 324
f 325 323 324
f 317 326 319
f 322 327 324
f 328 329 330
f 330 329 331
f 331 329 332
f 332 329 333
f 333 329 334
f 334 329 335
f 335 329 336
f 336 329 337
f 337 329 338
f 338 329 339
f 340 341 342
f 342 341 343
f 343 341 344
f 344 341 345
f 345 341 346
f 346 341 347
f 347 341 348
f 348 341 349
f 349 341 350
f 350 341 351
f 352 353 354
f 354 353 355
f 355 353 356
f 356 353 357
f 358 356 357
f 359 360 361
f 361 360 362
f 362 360 363
f 364 362 363
f 353 352 357
f 357 352 365
f 365 352 366
f 366 352 354
f 367 366 354
f 328 368 329
f 329 368 369
f 370 329 369
f 370 371 329
f 329 371 372
f 373 329 372
f 373 374 329
f 329 374 375
f 376 329 375
f 376 339 329
f 377 378 379
f 379 378 380
f 381 379 380
f 381 382 379
f 381 383 382
f 382 383 384
f 384 383 385
f 386 384 385
f 378 387 380
f 388 389 390
f 390 389 391
f 392 390 391
f 392 393 390
f 392 394 393
f 393 394 395
f 395 394 396
f 397 395 396
f 389 398 391
f 394 399 396
f 340 400 341
f 341 400 401
f 402 341 401
f 402 403 341
f 341 403 404
f 405 341 404
f 405 406 341
f 341 406 407
f 408 341 407
f 408 351 341
f 457 458 459
f 459 458 460
f 461 459 460
f 462 463 461
f 461 463 464
f 459 461 464
f 465 466 467
f 467 466 468
f 468 466 469
f 469 466 470
f 470 466 471
f 472 473 474
f 474 473 475
f 475 473 476
f 476 473 477
f 477 473 478
f 479 480 466
f 466 480 481
f 482 466 481
f 482 483 466
f 466 483 471
f 484 485 473
f 473 485 486
f 487 473 486
f 487 488 473
f 473 488 478
f 489 490 491
f 491 490 492
f 493 494 495
f 495 494 496
f 497 495 496
f 497 498 495
f 497 499 498
f 498 499 500
f 500 499 501
f 502 500 501
f 494 503 496
f 504 505 506
f 506 505 507
f 508 506 507
f 508 509 506
f 508 510 509
f 509 510 511
f 511 510 512
f 513 511 512
f 505 514 507
f 510 515 512
f 465 516 466
f 466 516 517
f 518 466 517
f 518 519 466
f 466 519 520
f 472 521 473
f 473 521 522
f 523 473 522
f 523 524 473
f 473 524 525
f 459 464 457
f 457 464 526
f 491 527 489
f 489 527 528
f 461 460 462
f 462 460 529
f 479 466 530
f 530 466 531
f 531 466 532
f 532 466 533
f 533 466 520
f 534 535 536
f 536 535 537
f 538 536 537
f 538 539 536
f 538 540 539
f 539 540 541
f 541 540 542
f 543 541 542
f 535 544 537
f 545 546 547
f 547 546 548
f 549 547 548
f 549 550 547
f 549 551 550
f 550 551 552
f 552 551 553
f 554 552 553
f 546 555 548
f 551 556 553
f 484 473 557
f 557 473 558
f 558 473 559
f 559 473 560
f 560 473 525
f 609 610 611
f 611 610 612
f 613 611 612
f 614 615 613
f 613 615 616
f 611 613 616
f 617 618 619
f 619 618 620
f 620 618 621
f 621 618 622
f 622 618 623
f 624 625 626
f 626 625 627
f 627 625 628
f 628 625 629
f 629 625 630
f 631 632 618
f 618 632 633
f 634 618 633
f 634 635 618
f 618 635 623
f 636 637 625
f 625 637 638
f 639 625 638
f 639 640 625
f 625 640 630
f 641 642 643
f 643 642 644
f 645 646 647
f 647 646 648
f 649 647 648
f 649 650 647
f 649 651 650
f 650 651 652
f 652 651 653
f 654 652 653
f 646 655 648
f 656 657 658
f 658 657 659
f 660 658 659
f 660 661 658
f 660 662 661
f 661 662 663
f 663 662 664
f 665 663 664
f 657 666 659
f 662 667 664
f 617 668 618
f 618 668 669
f 670 618 669
f 670 671 618
f 618 671 672
f 624 673 625
f 625 673 674
f 675 625 674
f 675 676 625
f 625 676 677
f 611 616 609
f 609 616 678
f 643 679 641
f 641 679 680
f 613 612 614
f 614 612 681
f 631 618 682
f 682 618 683
f 683 618 684
f 684 618 685
f 685 618 672
f 686 687 688
f 688 687 689
f 690 688 689
f 690 691 688
f 690 692 691
f 691 692 693
f 693 692 694
f 695 693 694
f 687 696 689
f 697 698 699
f 699 698 700
f 701 699 700
f 701 702 699
f 701 703 702
f 702 703 704
f 704 703 705
f 706 704 705
f 698 707 700
f 703 708 705
f 636 625 709
f 709 625 710
f 710 625 711
f 711 625 712
f 712 625 677
f 761 762 763
f 763 762 764
f 765 763 764
f 765 766 763
f 765 767 766
f 766 767 768
f 768 767 769
f 770 768 769
f 762 771 764
f 772 773 774
f 774 773 775
f 776 774 775
f 776 777 774
f 776 778 777
f 777 778 779
f 779 778 780
f 781 779 780
f 773 782 775
f 778 783 780
f 784 785 786
f 786 785 787
f 787 785 788
f 788 785 789
f 789 785 790
f 790 785 791
f 791 785 792
f 792 785 793
f 793 785 794
f 794 785 795
f 796 797 798
f 798 797 799
f 799 797 800
f 800 797 801
f 801 797 802
f 802 797 803
f 803 797 804
f 804 797 805
f 805 797 806
f 806 797 807
f 808 809 810
f 810 809 811
f 811 809 812
f 812 809 813
f 814 812 813
f 815 816 817
f 817 816 818
f 818 816 819
f 820 818 819
f 809 808 813
f 813 808 821
f 821 808 822
f 822 808 810
f 823 822 810
f 784 824 785
f 785 824 825
f 826 785 825
f 826 827 785
f 785 827 828
f 829 785 828
f 829 830 785
f 785 830 831
f 832 785 831
f 832 795 785
f 833 834 835
f 835 834 836
f 837 835 836
f 837 838 835
f 837 839 838
f 838 839 840
f 840 839 841
f 842 840 841
f 834 843 836
f 844 845 846
f 846 845 847
f 848 846 847
f 848 849 846
f 848 850 849
f 849 850 851
f 851 850 852
f 853 851 852
f 845 854 847
f 850 855 852
f 796 856 797
f 797 856 857
f 858 797 857
f 858 859 797
f 797 859 860
f 861 797 860
f 861 862 797
f 797 862 863
f 864 797 863
f 864 807 797
f 913 914 915
f 915 914 916
f 917 915 916
f 917 918 915
f 917 919 918
f 918 919 920
f 920 919 921
f 922 920 921
f 914 923 916
f 924 925 926
f 926 925 927
f 928 926 927
f 928 929 926
f 928 930 929
f 929 930 931
f 931 930 932
f 933 931 932
f 925 934 927
f 930 935 932
f 936 937 938
f 938 937 939
f 939 937 940
f 940 937 941
f 941 937 942
f 942 937 943
f 943 937 944
f 944 937 945
f 945 937 946
f 946 937 947
f 948 949 950
f 950 949 951
f 951 949 952
f 952 949 953
f 953 949 954
f 954 949 955
f 955 949 956
f 956 949 957
f 957 949 958
f 958 949 959
f 960 961 962
f 962 961 963
f 963 961 964
f 964 961 965
f 966 964 965
f 967 968 969
f 969 968 970
f 970 968 971
f 972 970 971
f 961 960 965
f 965 960 973
f 973 960 974
f 974 960 962
f 975 974 962
f 936 976 937
f 937 976 977
f 978 937 977
f 978 979 937
f 937 979 980
f 981 937 980
f 981 982 937
f 937 982 983
f 984 937 983
f 984 947 937
f 985 986 987
f 987 986 988
f 989 987 988
f 989 990 987
f 989 991 990
f 990 991 992
f 992 991 993
f 994 992 993
f 986 995 988
f 996 997 998
f 998 997 999
f 1000 998 999
f 1000 1001 998
f 1000 1002 1001
f 1001 1002 1003
f 1003 1002 1004
f 1005 1003 1004
f 997 1006 999
f 1002 1007 1004
f 948 1008 949
f 949 1008 1009
f 1010 949 1009
f 1010 1011 949
f 949 1011 1012
f 1013 949 1012
f 1013 1014 949
f 949 1014 1015
f 1016 949 1015
f 1016 959 949
f 1065 1066 1067
f 1067 1066 1068
f 1069 1067 1068
f 1069 1070 1067
f 1069 1071 1070
f 1070 1071 1072
f 1072 1071 1073
f 1074 1072 1073
f 1066 1075 1068
f 1076 1077 1078
f 1078 1077 1079
f 1080 1078 1079
f 1080 1081 1078
f 1080 1082 1081
f 1081 1082 1083
f 1083 1082 1084
f 1085 1083 1084
f 1077 1086 1079
f 1082 1087 1084
f 1088 1089 1090
f 1090 1089 1091
f 1091 1089 1092
f 1092 1089 1093
f 1093 1089 1094
f 1094 1089 1095
f 1095 1089 1096
f 1096 1089 1097
f 1097 1089 1098
f 1098 1089 1099
f 1100 1101 1102
f 1102 1101 1103
f 1103 1101 1104
f 1104 1101 1105
f 1105 1101 1106
f 1106 1101 1107
f 1107 1101 1108
f 1108 1101 1109
f 1109 1101 1110
f 1110 1101 1111
f 1112 1113 1114
f 1114 1113 1115
f 1115 1113 1116
f 1116 1113 1117
f 1118 1116 1117
f 1119 1120 1121
f 1121 1120 1122
f 1122 1120 1123
f 1124 1122 1123
f 1113 1112 1117
f 1117 1112 1125
f 1125 1112 1126
f 1126 1112 1114
f 1127 1126 1114
f 1088 1128 1089
f 1089 1128 1129
f 1130 1089 1129
f 1130 1131 1089
f 1089 1131 1132
f 1133 1089 1132
f 1133 1134 1089
f 1089 1134 1135
f 1136 1089 1135
f 1136 1099 1089
f 1137 1138 1139
f 1139 1138 1140
f 1141 1139 1140
f 1141 1142 1139
f 1141 1143 1142
f 1142 1143 1144
f 1144 1143 1145
f 1146 1144 1145
f 1138 1147 1140
f 1148 1149 1150
f 1150 1149 1151
f 1152 1150 1151
f 1152 1153 1150
f 1152 1154 1153
f 1153 1154 1155
f 1155 1154 1156
f 1157 1155 1156
f 1149 1158 1151
f 1154 1159 1156
f 1100 1160 1101
f 1101 1160 1161
f 1162 1101 1161
f 1162 1163 1101
f 1101 1163 1164
f 1165 1101 1164
f 1165 1166 1101
f 1101 1166 1167
f 1168 1101 1167
f 1168 1111 1101
f 1217 1218 1219
f 1219 1218 1220
f 1221 1219 1220
f 1221 1222 1219
f 1221 1223 1222
f 1222 1223 1224
f 1224 1223 1225
f 1226 1224 1225
f 1218 1227 1220
f 1228 1229 1230
f 1230 1229 1231
f 1232 1230 1231
f 1232 1233 1230
f 1232 1234 1233
f 1233 1234 1235
f 1235 1234 1236
f 1237 1235 1236
f 1229 1238 1231
f 1234 1239 1236
f 1240 1241 1242
f 1242 1241 1243
f 1243 1241 1244
f 1244 1241 1245
f 1245 1241 1246
f 1246 1241 1247
f 1247 1241 1248
f 1248 1241 1249
f 1249 1241 1250
f 1250 1241 1251
f 1252 1253 1254
f 1254 1253 1255
f 1255 1253 1256
f 1256 1253 1257
f 1257 1253 1258
f 1258 1253 1259
f 1259 1253 1260
f 1260 1253 1261
f 1261 1253 1262
f 1262 1253 1263
f 1264 1265 1266
f 1266 1265 1267
f 1267 1265 1268
f 1268 1265 1269
f 1270 1268 1269
f 1271 1272 1273
f 1273 1272 1274
f 1274 1272 1275
f 1276 1274 1275
f 1265 1264 1269
f 1269 1264 1277
f 1277 1264 1278
f 1278 1264 1266
f 1279 1278 1266
f 1240 1280 1241
f 1241 1280 1281
f 1282 1241 1281
f 1282 1283 1241
f 1241 1283 1284
f 1285 1241 1284
f 1285 1286 1241
f 1241 1286 1287
f 1288 1241 1287
f 1288 1251 1241
f 1289 1290 1291
f 1291 1290 1292
f 1293 1291 1292
f 1293 1294 1291
f 1293 1295 1294
f 1294 1295 1296
f 1296 1295 1297
f 1298 1296 1297
f 1290 1299 1292
f 1300 1301 1302
f 1302 1301 1303
f 1304 1302 1303
f 1304 1305 1302
f 1304 1306 1305
f 1305 1306 1307
f 1307 1306 1308
f 1309 1307 1308
f 1301 1310 1303
f 1306 1311 1308
f 1252 1312 1253
f 1253 1312 1313
f 1314 1253 1313
f 1314 1315 1253
f 1253 1315 1316
f 1317 1253 1316
f 1317 1318 1253
f 1253 1318 1319
f 1320 1253 1319
f 1320 1263 1253

#List of body lines
l 105 106
l 106 107
l 107 108
l 108 109
l 109 110
l 110 111
l 111 112
l 112 113
l 113 114
l 114 115
l 115 105
l 116 117
l 117 118
l 118 119
l 119 120
l 120 121
l 121 122
l 122 123
l 123 124
l 124 125
l 125 126
l 126 127
l 127 116
l 105 128
l 128 116
l 124 129
l 129 130
l 130 131
l 131 132
l 132 133
l 133 105
l 118 134
l 134 107
l 107 135
l 135 136
l 136 137
l 137 138
l 138 139
l 139 122
l 140 141
l 141 142
l 142 130
l 123 140
l 111 143
l 143 144
l 144 145
l 145 146
l 146 112
l 138 142
l 145 147
l 147 148
l 148 149
l 149 116
l 144 150
l 150 151
l 151 152
l 152 118
l 257 258
l 258 259
l 259 260
l 260 261
l 261 262
l 262 263
l 263 264
l 264 265
l 265 266
l 266 267
l 267 257
l 268 269
l 269 270
l 270 271
l 271 272
l 272 273
l 273 274
l 274 275
l 275 276
l 276 277
l 277 278
l 278 279
l 279 268
l 257 280
l 280 268
l 276 281
l 281 282
l 282 283
l 283 284
l 284 285
l 285 257
l 270 286
l 286 259
l 259 287
l 287 288
l 288 289
l 289 290
l 290 291
l 291 274
l 292 293
l 293 294
l 294 282
l 275 292
l 263 295
l 295 296
l 296 297
l 297 298
l 298 264
l 290 294
l 297 299
l 299 300
l 300 301
l 301 268
l 296 302
l 302 303
l 303 304
l 304 270
l 409 410
l 410 411
l 411 412
l 412 413
l 413 414
l 414 415
l 415 416
l 416 417
l 417 418
l 418 419
l 419 409
l 420 421
l 421 422
l 422 423
l 423 424
l 424 425
l 425 426
l 426 427
l 427 428
l 428 429
l 429 430
l 430 431
l 431 420
l 409 432
l 432 420
l 428 433
l 433 434
l 434 435
l 435 436
l 436 437
l 437 409
l 422 438
l 438 411
l 411 439
l 439 440
l 440 441
l 441 442
l 442 443
l 443 426
l 444 445
l 445 446
l 446 434
l 427 444
l 415 447
l 447 448
l 448 449
l 449 450
l 450 416
l 442 446
l 449 451
l 451 452
l 452 453
l 453 420
l 448 454
l 454 455
l 455 456
l 456 422
l 561 562
l 562 563
l 563 564
l 564 565
l 565 566
l 566 567
l 567 568
l 568 561
l 565 569
l 569 570
l 570 567
l 568 571
l 571 572
l 572 566
l 564 573
l 573 574
l 574 575
l 575 576
l 576 569
l 561 577
l 577 578
l 578 579
l 579 580
l 580 571
l 563 581
l 581 582
l 582 583
l 583 584
l 584 573
l 562 585
l 585 586
l 586 587
l 587 588
l 588 577
l 562 589
l 589 581
l 590 591
l 591 577
l 585 592
l 592 593
l 593 594
l 594 595
l 595 590
l 573 596
l 596 597
l 597 598
l 598 599
l 599 600
l 600 601
l 601 570
l 565 602
l 602 603
l 603 604
l 604 605
l 605 590
l 590 564
l 568 601
l 597 561
l 572 602
l 563 592
l 589 606
l 606 607
l 607 608
l 608 597
l 713 714
l 714 715
l 715 716
l 716 717
l 717 718
l 718 719
l 719 720
l 720 713
l 717 721
l 721 722
l 722 719
l 720 723
l 723 724
l 724 718
l 716 725
l 725 726
l 726 727
l 727 728
l 728 721
l 713 729
l 729 730
l 730 731
l 731 732
l 732 723
l 715 733
l 733 734
l 734 735
l 735 736
l 736 725
l 714 737
l 737 738
l 738 739
l 739 740
l 740 729
l 714 741
l 741 733
l 742 743
l 743 729
l 737 744
l 744 745
l 745 746
l 746 747
l 747 742
l 725 748
l 748 749
l 749 750
l 750 751
l 751 752
l 752 753
l 753 722
l 717 754
l 754 755
l 755 756
l 756 757
l 757 742
l 742 716
l 720 753
l 749 713
l 724 754
l 715 744
l 741 758
l 758 759
l 759 760
l 760 749
l 865 866
l 866 867
l 867 868
l 868 869
l 869 870
l 870 871
l 871 872
l 872 873
l 873 874
l 874 875
l 875 865
l 876 877
l 877 878
l 878 879
l 879 880
l 880 881
l 881 882
l 882 883
l 883 884
l 884 885
l 885 886
l 886 887
l 887 876
l 865 888
l 888 876
l 884 889
l 889 890
l 890 891
l 891 892
l 892 893
l 893 865
l 878 894
l 894 867
l 867 895
l 895 896
l 896 897
l 897 898
l 898 899
l 899 882
l 900 901
l 901 902
l 902 890
l 883 900
l 871 903
l 903 904
l 904 905
l 905 906
l 906 872
l 898 902
l 905 907
l 907 908
l 908 909
l 909 876
l 904 910
l 910 911
l 911 912
l 912 878
l 1017 1018
l 1018 1019
l 1019 1020
l 1020 1021
l 1021 1022
l 1022 1023
l 1023 1024
l 1024 1025
l 1025 1026
l 1026 1027
l 1027 1017
l 1028 1029
l 1029 1030
l 1030 1031
l 1031 1032
l 1032 1033
l 1033 1034
l 1034 1035
l 1035 1036
l 1036 1037
l 1037 1038
l 1038 1039
l 1039 1028
l 1017 1040
l 1040 1028
l 1036 1041
l 1041 1042
l 1042 1043
l 1043 1044
l 1044 1045
l 1045 1017
l 1030 1046
l 1046 1019
l 1019 1047
l 1047 1048
l 1048 1049
l 1049 1050
l 1050 1051
l 1051 1034
l 1052 1053
l 1053 1054
l 1054 1042
l 1035 1052
l 1023 1055
l 1055 1056
l 1056 1057
l 1057 1058
l 1058 1024
l 1050 1054
l 1057 1059
l 1059 1060
l 1060 1061
l 1061 1028
l 1056 1062
l 1062 1063
l 1063 1064
l 1064 1030
l 1169 1170
l 1170 1171
l 1171 1172
l 1172 1173
l 1173 1174
l 1174 1175
l 1175 1176
l 1176 1177
l 1177 1178
l 1178 1179
l 1179 1169
l 1180 1181
l 1181 1182
l 1182 1183
l 1183 1184
l 1184 1185
l 1185 1186
l 1186 1187
l 1187 1188
l 1188 1189
l 1189 1190
l 1190 1191
l 1191 1180
l 1169 1192
l 1192 1180
l 1188 1193
l 1193 1194
l 1194 1195
l 1195 1196
l 1196 1197
l 1197 1169
l 1182 1198
l 1198 1171
l 1171 1199
l 1199 1200
l 1200 1201
l 1201 1202
l 1202 1203
l 1203 1186
l 1204 1205
l 1205 1206
l 1206 1194
l 1187 1204
l 1175 1207
l 1207 1208
l 1208 1209
l 1209 1210
l 1210 1176
l 1202 1206
l 1209 1211
l 1211 1212
l 1212 1213
l 1213 1180
l 1208 1214
l 1214 1215
l 1215 1216
l 1216 1182
l 1321 1322
l 1322 1323
l 1323 1324
l 1324 1325
l 1325 1326
l 1326 1327
l 1327 1328
l 1328 1329
l 1329 1330
l 1330 1331
l 1331 1321
l 1332 1333
l 1333 1334
l 1334 1335
l 1335 1336
l 1336 1337
l 1337 1338
l 1338 1339
l 1339 1340
l 1340 1341
l 1341 1342
l 1342 1343
l 1343 1332
l 1321 1344
l 1344 1332
l 1340 1345
l 1345 1346
l 1346 1347
l 1347 1348
l 1348 1349
l 1349 1321
l 1334 1350
l 1350 1323
l 1323 1351
l 1351 1352
l 1352 1353
l 1353 1354
l 1354 1355
l 1355 1338
l 1356 1357
l 1357 1358
l 1358 1346
l 1339 1356
l 1327 1359
l 1359 1360
l 1360 1361
l 1361 1362
l 1362 1328
l 1354 1358
l 1361 1363
l 1363 1364
l 1364 1365
l 1365 1332
l 1360 1366
l 1366 1367
l 1367 1368
l 1368 1334

#List of body lines
l 1369 134
l 134 1370
l 1370 134
l 134 1371
